# Supplementary material for: Cryo-EM structures of the TTYH family reveal a novel architecture for lipid interactions
Source: Nat Commun. 2021 Aug 12;12:4893. doi: 10.1038/s41467-021-25106-4 (PMC8361169; doi:10.1038/s41467-021-25106-4)
Supplement: Supplementary file 4 — Source Data [file 41467_2021_25106_MOESM4_ESM.xlsx]

## Sheet: Fig. 4ab
HEK293 endogenous currents				100 mV										LRRC8-/-				100 mV										LRRC8a-/- LRRC8A/C					100 mV
seconds	cell 1	cell 2	cell 3	cell 4	cell 5	cell 6	cell 7	cell 8	cell 9	ave	sem			seconds	cell 1	cell 2	cell 3	cell 4	cell 5	cell 6	cell 7	cell 8	cell 9	ave	sem			seconds	cell 1	cell 2	cell 3	cell 4	cell 5	cell 6	cell 7	cell 8	cell 9	ave	sem
0	5.3637	8.49797	18.284	8.52051	5.80964	7.41577	8.73068	5.61523	4.47591	8.07927	1.37917			0	4.45557	10.0287	17.6206	7.4429	6.159	7.80189	6.01309	3.30607	10.7698	8.17751	1.42567			0	16.9234	7.35076	10.3542	7.8125	25.2607	12.6721	35.3432	20.4264	11.0521	16.355	3.09235
2	4.75334	6.97209	18.4167	7.37305	5.26711	7.1106	8.81029	5.98144	4.18527	7.65221	1.42864			2	3.87573	8.02928	18.0717	7.95152	4.99379	7.24461	5.69661	3.63668	9.96251	7.71805	1.46979			2	15.8469	8.1734	10.0926	9.35872	26.3632	13.2824	34.0652	22.7661	11.7281	16.853	2.97886
4	4.66087	7.72329	14.5423	5.68848	5.15408	6.89697	9.65948	5.82886	3.92369	7.11978	1.09162			4	3.8147	7.47154	16.7979	7.35813	3.44016	5.67892	5.69661	4.17074	8.64337	7.00801	1.36075			4	14.7483	8.61126	9.52584	10.4574	26.5798	13.6312	31.0326	23.1934	11.3713	16.5723	2.74504
6	4.40193	5.82181	14.3565	4.63867	4.47591	5.79834	9.68601	6.34766	3.48772	6.55718	1.14175			6	4.30298	7.32422	16.6387	7.39204	3.51415	5.44009	5.15408	3.15348	7.44235	6.7069	1.35732			6	14.8704	8.49185	9.08988	11.9086	26.3239	14.4159	28.2478	25.0448	12.2728	16.7407	2.56039
8	3.47715	6.99557	12.3397	4.07715	3.93338	5.21851	10.4821	7.62939	10.2597	7.15697	1.08634			8	2.7771	6.59811	15.7895	7.05295	3.05176	4.90935	4.40809	3.53495	6.67449	6.08848	1.32584			8	14.6262	8.16014	9.41685	11.4339	27.1114	14.8955	26.2642	24.1903	12.6484	16.5274	2.45341
10	2.90379	6.24437	11.5967	3.22266	3.34563	7.47681	11.3313	7.62939	10.9282	7.18654	1.18206			10	3.14331	6.67177	15.0996	6.61214	3.12574	4.85628	4.0238	2.77201	5.94601	5.80563	1.26571			10	14.8704	8.27955	9.22067	11.0541	27.4068	15.0553	24.7574	26.652	13.2869	16.7315	2.51388
12	3.55114	5.65749	9.6064	3.36914	2.78049	17.0898	10.2433	6.43921	10.405	7.68245	1.54344			12	2.80762	6.16666	14.1177	7.05295	3.07025	4.56437	3.57169	2.03451	5.11908	5.38942	1.21856			12	14.1047	8.46531	8.50133	11.1627	29.2969	16.1598	24.0517	28.4424	14.4512	17.1818	2.70364
14	2.71884	6.59649	9.71255	3.02734	3.43605	19.8059	9.8187	7.38525	10.2597	8.08454	1.77348			14	2.7771	5.71415	13.9319	6.18829	2.77433	4.03363	3.09697	2.1108	4.52841	5.01729	1.206			14	13.9826	8.16014	9.37326	11.8951	30.7538	16.465	22.9836	28.5645	13.916	17.3438	2.73586
16	2.97778	6.43217	8.91644	3.10059	3.43605	22.522	9.89831	6.95801	10.9863	8.35863	2.02996			16	2.71606	5.54578	12.7643	6.42565	2.58937	4.06016	3.09697	1.98364	3.74086	4.7692	1.10775			16	14.7039	7.84169	9.04628	12.302	31.4823	17.4241	22.4876	27.5879	15.5968	17.6081	2.70097
18	2.90379	7.11294	8.75722	2.92969	3.72993	20.874	9.97792	7.1106	9.88188	8.142	1.84495			18	2.62451	5.48264	12.0743	5.95093	2.25645	3.5825	3.34563	1.98364	3.99682	4.58861	1.03871			18	14.8704	8.06726	9.74383	12.0036	34.9672	17.5113	22.2397	28.89	14.6766	18.1078	3.00048
20	2.95928	6.26784	7.19153	2.97852	3.21	22.6746	10.1106	6.7749	9.6203	7.97639	2.04512			20	2.47192	4.86177	12.5785	5.88311	1.90504	3.76826	3.27781	1.60217	3.24865	4.3997	1.11838			20	15.3254	7.96111	9.74383	13.2514	40.992	18.0344	24.7383	28.9103	14.9959	19.3281	3.50569
22	2.94078	5.72791	8.01418	3.14941	3.41345	21.9116	9.68601	6.5918	10.2307	7.96287	1.96725			22	2.62451	4.70392	11.809	6.00179	2.01601	3.47635	3.05176	1.93278	3.16989	4.30955	1.03134			22	15.2366	7.56305	9.80922	13.1022	45.1857	18.3396	23.0789	27.2827	15.8504	19.4943	3.80663
24	2.97778	7.11294	7.50998	2.92969	4.0238	19.6533	10.2433	7.01904	10.9573	8.04746	1.7412			24	3.66211	4.64078	11.6232	6.12047	2.4599	3.82133	2.8257	2.5177	2.57923	4.47227	0.979837			24	15.2699	7.48344	8.19615	13.6041	44.7526	17.9472	22.5639	27.1606	16.3574	19.2595	3.8049
26	2.36742	6.80777	7.00577	3.17383	3.84295	19.7144	9.55333	6.46973	10.4341	7.7077	1.75533			26	3.50952	4.35665	11.3844	6.0357	2.42291	3.42328	2.37359	2.05994	2.93363	4.27773	0.976905			26	14.9703	7.56305	8.32694	13.265	44.3982	18.2234	22.9073	27.2624	16.6579	19.286	3.77823
28	2.57087	6.57302	6.28927	3.24707	4.18204	20.3247	9.50025	6.95801	10.7829	7.82535	1.80397			28	3.17383	4.36717	11.5436	6.20524	2.23796	2.68024	2.8031	1.90735	2.93363	4.20579	1.0138			28	15.7804	7.73554	8.50133	13.9025	45.4613	19.4295	23.1552	27.7507	16.6016	19.8131	3.85049
30	2.31194	7.46507	5.89122	3.6377	4.13683	22.644	9.47372	7.44629	9.24247	8.0277	2.00522			30	2.74658	3.91467	11.6232	6.06961	1.88654	2.46794	1.96669	2.18709	2.57923	3.93795	1.05537			30	14.8815	7.21807	8.28334	13.7397	44.7329	18.5285	21.9727	28.0558	15.4748	19.2097	3.84342
32	2.40442	7.55897	6.66079	3.24707	4.815	24.1089	9.87177	7.2937	9.15527	8.34621	2.14018			32	2.50244	4.04095	10.7475	5.76443	2.0715	2.49448	2.19274	2.44141	2.2839	3.8377	0.952156			32	15.1478	7.01904	8.17435	13.9431	45.4417	17.9908	21.6103	28.3407	15.4278	19.2328	3.92227
34	1.6646	8.16932	5.83815	3.85742	4.8376	26.825	10.0575	6.28662	9.88188	8.60201	2.45467			34	2.59399	3.71473	10.8536	5.49316	2.01601	2.6537	2.50922	2.84831	2.22483	3.87862	0.939684			34	15.3698	6.67406	7.76018	14.0381	44.3588	18.6448	21.4386	28.1982	15.7095	19.1324	3.83782
36	1.73858	7.46507	7.13846	4.5166	4.88281	24.5361	9.65948	6.43921	9.85282	8.46991	2.17997			36	3.17383	3.62002	10.5883	5.45926	2.08999	3.07829	2.50922	2.1108	2.32327	3.88366	0.90784			36	16.3241	7.21807	7.80378	13.8346	45.7764	18.296	22.6402	28.9103	16.2823	19.6762	3.962
38	2.08999	9.4135	7.53651	4.98047	6.19394	25.1465	10.0575	6.31714	9.67843	9.046	2.18441			38	2.59399	3.48321	10.721	5.61184	2.16397	2.44141	1.58239	1.88192	1.77199	3.58352	0.982821			38	15.6139	6.89963	7.73839	14.6349	46.7805	18.6739	24.3759	28.2796	16.8081	19.9783	4.06001
40	1.33168	8.99095	6.2362	5.98145	5.56098	24.5972	9.95138	5.31006	9.35872	8.59095	2.18516			40	2.53296	3.34641	10.8271	6.0357	1.84955	2.54755	2.46401	2.39054	2.36265	3.81739	0.967509			40	16.0578	7.13846	7.5204	13.699	47.3515	17.7147	25.444	28.89	16.2635	20.0088	4.17059
42	1.73858	8.8501	5.59931	5.46875	6.78168	26.7639	9.68601	5.82886	9.88188	8.95545	2.38208			42	2.83813	3.04123	10.4821	5.74748	2.23796	1.83105	2.8031	2.5177	2.89425	3.82145	0.910704			42	16.3241	6.93943	7.43321	13.9838	48.5131	18.0344	24.8528	29.7648	17.2964	20.3491	4.28204
44	1.84955	8.61535	7.50998	5.76172	5.71922	27.9846	10.5883	6.2561	9.85282	9.34863	2.48565			44	2.31934	2.99914	10.4556	5.32362	1.6276	2.01681	3.05176	3.35693	2.55954	3.74559	0.909971			44	15.8248	7.05885	6.86646	14.2822	47.9224	17.7874	24.3759	29.1748	17.5312	20.0916	4.22294
46	2.8853	9.6013	7.64266	5.78613	5.51577	24.4141	10.031	7.47681	9.91095	9.25155	2.05243			46	2.83813	2.83077	10.2964	5.47621	1.55362	2.41487	2.48662	2.1108	2.02794	3.55948	0.920747			46	16.1577	7.15173	7.21523	14.6484	48.1587	18.8628	23.5748	28.7272	18.3012	20.3109	4.17848
48	2.4784	10.376	8.96951	6.83594	6.28436	25.177	10.1902	6.80542	9.50405	9.62454	2.11199			48	1.92261	2.63083	9.92485	5.39144	1.73858	2.38833	1.98929	2.5177	2.32327	3.42521	0.889911			48	16.313	6.91289	7.08444	15.1503	48.4343	19.3714	22.7165	28.7882	18.7331	20.3894	4.19815
50	2.90379	10.1178	7.05885	6.51855	6.12612	26.2451	11.0925	7.14111	8.86463	9.56316	2.23293			50	2.47192	2.64135	10.2433	4.61155	2.16397	2.22911	1.98929	1.83105	2.44141	3.40255	0.897563			50	16.1355	7.27114	7.82558	15.4894	47.253	21.0426	23.0217	29.7852	19.5031	20.8141	4.06287
52	2.10849	11.5967	8.33263	6.78711	7.21119	28.595	10.6413	7.62939	8.07989	10.1091	2.47512			52	2.80762	2.94652	9.50025	5.67966	1.79406	2.73331	2.30577	2.56856	2.06732	3.60034	0.827424			52	16.1799	7.52325	7.65119	15.6793	47.824	21.6529	21.6675	29.48	19.381	20.7821	4.09244
54	2.71884	11.3619	7.53651	8.17871	7.00774	27.5574	9.1022	7.08008	8.98089	9.94714	2.33279			54	2.74658	2.42036	10.6148	5.78139	1.57212	2.33526	2.69007	3.3315	2.1067	3.7332	0.94845			54	16.3796	7.44364	7.5858	14.8655	48.9856	21.3623	21.9536	29.4596	19.7754	20.8679	4.21611
56	2.92229	11.4324	8.3857	8.66699	8.27365	29.3579	10.3229	6.83594	8.48679	10.5205	2.48385			56	1.89209	2.42036	9.97792	5.73052	1.68309	2.09642	2.44141	2.95003	1.7523	3.43824	0.91594			56	16.2575	7.8815	7.89097	15.4487	47.8043	21.4931	22.0108	28.1779	19.8975	20.7625	4.02978
58	2.44141	11.8314	6.55465	9.47266	7.61809	27.0386	10.2698	7.50732	8.8065	10.1712	2.28543			58	2.28882	2.19937	9.55333	5.32362	1.47964	2.17604	2.14753	2.31425	1.81137	3.25488	0.870087			58	16.08	8.21321	7.45501	15.096	49.4779	22.4232	21.9727	28.0355	20.2825	21.004	4.19988
60	3.01477	12.7	7.64266	8.39844	8.83879	26.1841	10.3494	6.22559	8.77744	10.2368	2.18211			60	1.98364	2.07309	9.87177	5.52707	1.94203	1.69837	1.98929	1.52588	2.65798	3.25213	0.920843			60	15.5584	8.50512	7.28062	15.6521	48.395	22.6121	22.3732	30.131	22.198	21.4117	4.15132
62	3.90255	16.5264	7.32422	9.47266	9.53957	30.426	10.3229	7.08008	8.45773	11.4502	2.62659			62	2.19727	2.13623	10.376	5.13713	2.21946	2.12296	1.65021	2.84831	2.34296	3.44783	0.929553			62	15.5917	7.98764	7.5204	16.2489	49.4582	22.9463	22.0871	32.1452	23.1464	21.9035	4.3127
64	4.1245	17.7471	6.87309	10.7178	11.0315	26.0315	9.42064	7.90405	9.00995	11.4289	2.20554			64	2.31934	2.15728	10.9598	4.91672	1.68309	2.81292	1.67282	2.61943	3.05176	3.57702	0.978145			64	17.7335	8.57146	6.99724	16.5337	50.0095	22.6847	19.9509	32.8573	24.8554	22.2437	4.3592
66	4.58688	17.2072	8.04072	9.81445	7.2338	28.9917	9.65948	7.53784	8.8065	11.3198	2.48713			66	2.34985	2.02047	10.6944	5.23885	1.57212	2.44141	2.37359	2.18709	3.3274	3.57836	0.958149			66	17.3895	8.57146	7.38961	16.4931	51.4861	23.5131	19.7411	32.8573	25.2967	22.5264	4.48524
68	4.40193	18.334	6.9527	10.083	11.8453	22.4304	11.5436	7.8125	9.2134	11.4019	1.89336			68	2.2583	2.031	10.4291	4.815	1.51663	1.91067	2.05711	2.87374	2.93363	3.42501	0.932774			68	17.445	8.94298	6.84466	17.0356	55.227	23.949	20.5612	33.8135	27.109	23.4364	4.86278
70	5.60414	21.4327	9.47372	10.6689	12.8852	26.3672	10.6148	10.0403	9.03902	12.9029	2.21242			70	2.04468	1.93629	10.2168	4.52677	1.59061	1.75144	1.76324	2.56856	3.34709	3.30505	0.920452			70	17.0455	8.92971	7.19343	18.4326	55.3057	22.4668	20.237	35.1359	27.3907	23.5708	4.88669
72	6.1775	19.6721	9.12874	11.6211	15.3266	27.8015	11.3844	10.1623	9.06808	13.3714	2.22776			72	2.28882	2.04152	11.4905	4.42505	1.97902	1.9372	2.03451	1.88192	3.28802	3.48518	1.03992			72	17.1453	9.34103	6.56128	19.1243	56.3886	22.801	19.9699	36.4583	29.0997	24.0988	5.05193
74	5.73361	20.9398	11.0129	12.7197	16.0726	28.717	11.7559	10.7117	8.77744	14.049	2.33049			74	6.7749	2.13623	9.95138	3.84861	1.83105	2.01681	2.14753	1.39872	2.40203	3.61192	0.962125			74	17.3673	9.11547	7.43321	18.6632	58.4166	22.3069	20.4849	38.0249	30.2171	24.6699	5.26982
76	6.21449	19.4373	9.84524	14.8193	16.4795	31.7383	12.4459	11.4746	8.86463	14.591	2.53017			76	5.31006	1.95733	8.8899	3.78079	1.97902	2.01681	1.26591	2.13623	2.48078	3.31298	0.806865			76	16.8679	9.42064	8.34874	24.3598	60.4051	22.7719	19.5312	40.568	32.0857	26.0399	5.47438
78	6.75086	26.2216	12.6847	17.0898	21.7466	29.8157	12.1274	10.8643	9.76562	16.3407	2.64916			78	3.93677	1.78896	8.54492	3.79774	1.84955	1.99028	1.51458	2.18709	2.55954	3.12994	0.735783			78	17.3007	9.5666	7.62939	23.8851	60.5823	22.9027	20.3896	42.1956	34.4896	26.5491	5.59805
80	6.26998	28.1701	15.3649	17.7734	20.9328	33.02	12.3928	12.146	9.24247	17.2569	2.93366			80	10.8643	1.89419	8.06726	4.0351	1.6461	1.9372	2.03451	1.98364	3.74086	4.02257	1.09217			80	17.2785	9.65948	7.25882	24.7125	61.488	23.2806	20.7329	44.7795	35.7854	27.2195	5.80414
82	7.45369	30.4472	16.7449	19.9463	27.4658	34.6069	13.5604	13.2141	8.95182	19.1546	3.22619			82	9.97925	1.9889	7.61613	4.10292	1.42415	2.1495	1.94408	1.93278	2.52016	3.73976	1.00708			82	17.2563	10.1637	7.78198	26.4486	64.4807	24.4431	20.8664	46.4884	36.2831	28.2458	6.06562
84	10.228	32.0435	19.6905	19.458	33.2981	36.9568	14.0912	13.3362	9.56217	20.9627	3.50639			84	9.24683	1.92576	7.61613	3.95033	1.35017	1.433	1.6276	2.33968	3.99682	3.7207	0.958909			84	17.6447	10.0708	7.19343	25.038	65.1895	23.8328	21.3623	48.1771	38.5648	28.5637	6.27022
86	9.93208	37.8653	22.3707	20.874	37.0054	36.9263	13.7462	13.3057	9.09714	22.347	4.00663			86	9.27734	1.89419	7.11192	4.30637	1.68309	2.12296	1.51458	2.41597	2.61861	3.66056	0.916756			86	17.1453	11.1986	8.50133	26.0824	67.2568	23.0771	21.1716	50.9847	40.1048	29.5025	6.50902
88	11.2823	40.0015	23.326	23.0469	37.2314	33.2642	14.1708	15.4724	9.06808	22.9848	3.8425			88	7.87354	1.81001	7.35076	4.15378	1.59061	2.01681	1.26591	2.21252	3.38647	3.51782	0.831197			88	17.7668	11.1588	8.10896	27.5472	71.2536	23.7165	21.0571	54.891	42.7997	30.9222	7.05822
90	14.3895	45.0956	26.9882	22.6318	38.4069	36.7432	14.9403	15.7165	8.89369	24.8673	4.23323			90	8.14819	1.75739	7.00577	3.57734	1.18371	3.44981	2.05711	2.18709	4.23308	3.73328	0.800693			90	17.0344	12.1805	8.34874	29.3376	71.3324	22.2488	21.0762	61.7269	46.4712	32.1952	7.48839
92	13.5017	46.8797	27.4393	25.8789	45.7086	35.5835	15.2588	16.5405	9.18434	26.2195	4.6573			92	7.62939	1.47326	6.97924	3.45866	1.25769	1.67183	1.2207	2.13623	3.56367	3.26563	0.818206			92	18.0553	12.6714	8.98089	29.3104	76.3727	23.2806	21.4577	65.0024	47.5511	33.6314	7.96547
94	14.6484	53.5701	30.8095	26.9775	48.6021	33.844	17.5675	16.8457	9.24247	28.0119	5.11633			94	5.92041	1.5364	6.71387	3.95033	1.18371	1.67183	1.35634	2.08537	5.02063	3.27099	0.720629			94	17.4672	12.698	10.9863	31.684	77.9675	23.2224	20.9618	66.4266	48.5464	34.44	8.11612
96	16.1096	54.3682	31.4729	26.5869	55.7002	34.2102	18.0717	17.5171	9.44592	29.2759	5.52099			96	5.85938	1.42065	6.89963	3.4078	1.07274	1.69837	1.87627	1.93278	5.94601	3.34596	0.758799			96	18.0442	13.0828	11.2479	32.2537	78.3219	22.9318	21.3814	67.9525	50.3963	35.068	8.22457
98	15.8137	58.0069	35.9046	26.3184	55.9489	36.2244	19.4251	18.8904	9.85282	30.7094	5.75275			98	5.5542	1.49431	6.60772	3.49257	1.42415	1.85759	1.94408	2.61943	7.3636	3.59529	0.772344			98	17.7335	13.5472	10.4196	31.2636	81.669	23.6003	20.5612	73.3643	52.1334	36.0324	8.85745
100	16.8124	62.115	38.1602	29.7607	66.8674	38.8184	20.7785	19.5923	9.76562	33.6301	6.65947			100	5.24902	1.37855	6.60772	3.11957	1.75707	1.77798	1.74063	2.5177	7.52111	3.51882	0.778101			100	17.5004	14.0912	13.0572	31.6569	82.7125	24.4577	21.1716	74.0356	54.1992	36.9869	8.87552
102	19.3463	61.4577	40.0178	32.0801	70.8686	39.6729	20.805	22.0642	10.3469	35.1844	6.73243			102	4.21143	1.31541	6.82002	3.10262	1.47964	1.45954	1.2207	1.98364	7.89519	3.27647	0.842177			102	17.0455	14.0381	12.97	32.6199	84.5632	24.2106	23.1171	75.3377	55.6828	37.7317	9.09414
104	20.1786	72.8196	37.8418	31.543	73.1744	43.9148	23.0607	22.644	10.9282	37.345	7.48328			104	4.39453	1.44169	5.78507	3.37389	1.36867	1.67183	1.76324	1.37329	8.4071	3.28659	0.82805			104	17.5115	14.4759	14.5394	32.3893	86.1186	24.3995	21.9727	80.0171	56.819	38.6937	9.44836
106	19.9936	75.0967	42.0877	37.207	76.7461	43.2129	24.2283	24.0479	10.5794	39.2444	7.78927			106	4.11987	1.42065	5.65239	4.11987	1.68309	1.24724	1.28852	1.67847	8.78119	3.33236	0.865606			106	17.9776	15.6701	15.7601	32.6199	85.4689	24.6756	22.6402	82.133	58.2933	39.471	9.45009
108	22.7865	81.6932	46.5459	42.7734	79.9787	43.4265	27.0147	23.7427	11.0735	42.115	8.27027			108	4.39453	1.3996	5.83815	3.98424	1.57212	2.17604	1.1981	1.37329	7.75737	3.29927	0.781444			108	17.7668	15.9355	17.7874	33.3388	86.3746	25.5621	23.7274	83.2723	60.575	40.4822	9.52247
110	23.1009	84.1346	47.5278	44.2383	81.3124	46.6919	26.8024	25.2075	10.841	43.3174	8.50144			110	4.18091	1.12599	5.54624	3.28912	1.83105	1.61876	1.35634	1.95821	8.13146	3.22645	0.785325			110	17.7002	16.453	18.1144	34.9799	88.3435	25.6348	24.3759	84.8999	62.4249	41.4363	9.7495
112	22.9529	85.0032	54.6663	43.3105	86.2404	50.3845	27.8373	26.062	11.6839	45.349	8.87761			112	4.79126	1.03128	6.05044	4.0351	1.73858	1.59222	1.37894	1.32243	9.41123	3.4835	0.953619			112	17.7557	16.6387	18.5721	34.6544	87.93	27.0735	24.128	86.4868	64.3311	41.9522	9.83426
114	25.3573	88.0315	52.4902	43.1152	89.6539	44.0063	29.7745	28.1067	12.3233	45.8732	9.02947			114	5.46265	1.55745	5.14818	3.35693	1.96052	2.12296	2.59965	1.39872	8.34803	3.55057	0.775807			114	18.3771	17.5808	18.8991	35.1291	90.8439	27.6693	24.7383	90.4541	66.04	43.3035	10.2298
116	25.7642	92.8908	55.5155	43.2861	96.9555	45.3186	30.5176	29.9377	11.9745	48.0178	9.80494			116	6.56128	1.28384	5.78507	3.17044	1.29469	2.60063	1.76324	1.44958	8.28897	3.57753	0.877068			116	18.2662	18.0452	18.8119	34.3967	91.5527	28.8173	25.2724	89.9455	66.9884	43.5663	10.2353
118	26.837	97.445	52.1983	47.0215	98.4701	46.5393	30.4645	29.8767	12.207	49.0066	10.1164			118	5.92041	1.11547	5.0155	3.18739	1.29469	2.12296	1.76324	1.42415	9.13558	3.44215	0.910995			118	18.9986	19.2526	20.4904	35.1969	93.1081	30.8518	25.9018	98.2869	68.7068	45.6438	10.7451
120	28.6865	106.225	54.0825	46.7773	103.082	46.0815	32.4548	30.1514	13.544	51.2316	10.8607			120	6.04248	1.12599	5.54624	3.50952	1.16522	2.41487	1.65021	1.52588	7.73768	3.41312	0.817558			120	18.9875	20.2212	20.6866	36.1735	94.8014	32.3632	26.3596	101.664	68.7162	46.6637	10.9895
122	31.2019	108.783	54.6928	50.9766	109.095	49.3469	33.2509	28.8391	12.8174	53.2226	11.3907			122	4.45557	1.07338	5.83815	3.42475	1.44265	2.30872	1.87627	1.83105	9.33247	3.50922	0.8926			122	19.1317	19.518	21.4713	36.7432	95.5889	33.3659	26.8364	102.6	69.5331	47.1987	11.0811
124	31.7198	114.277	52.1453	52.0264	110.474	51.178	34.7104	29.541	13.1952	54.3629	11.7665			124	4.94385	1.13652	5.17472	3.54343	1.79406	2.78639	2.44141	1.65304	8.60399	3.56416	0.785656			124	19.1317	20.7652	22.0598	36.2549	94.3288	34.7464	27.3132	104.228	70.1435	47.6635	11.0471
126	32.1452	115.756	55.0643	51.5381	115.13	54.3518	36.17	32.3181	13.7184	56.2435	12.019			126	5.24902	1.21018	4.88281	3.10262	1.35017	2.94561	2.0119	1.24613	8.97807	3.44184	0.85452			126	19.5423	21.3358	22.7138	36.3905	94.7423	34.8046	26.6457	109.111	70.3407	48.4029	11.3908
128	34.1427	120.145	56.8688	54.4922	114.633	51.6663	37.2845	33.844	14.1253	57.4669	12.1491			128	4.82178	1.09442	4.77666	3.05176	1.2207	2.1495	2.05711	1.55131	10.2972	3.44672	0.974962			128	19.276	21.6542	22.474	37.6383	97.5775	35.5748	28.2669	106.71	70.9135	48.8983	11.3311
130	36.7321	122.211	57.1608	54.0283	118.566	53.5583	39.4606	32.5317	14.445	58.7438	12.4523			130	5.27954	1.17861	4.27246	3.25521	1.59061	2.04335	1.85366	1.65304	8.03301	3.23994	0.754993			130	18.932	21.9461	22.0598	39.2524	96.7112	35.8364	28.286	108.785	70.8008	49.1789	11.4168
132	34.4386	128.362	55.1705	54.5898	121.528	57.6782	41.902	34.8206	14.8519	60.3712	13.0005			132	5.7373	1.29437	4.53783	3.08567	1.47964	1.99028	1.605	1.65304	8.68274	3.34065	0.842572			132	19.1761	22.3044	21.1661	40.0255	99.2314	35.1097	28.553	110.331	71.0074	49.6561	11.6866
134	37.1945	132.775	57.32	56.3232	126.84	56.4575	43.8657	36.6516	15.4622	62.5433	13.4619			134	4.02832	0.98919	4.72359	2.78049	1.12823	2.06989	1.33373	1.50045	9.33247	3.09848	0.893856			134	19.9751	22.4238	22.1034	41.0699	98.3257	35.226	29.2969	109.802	71.3454	49.952	11.5073
136	34.1427	136.531	59.7348	58.2764	127.044	56.3965	43.2553	37.1094	16.3342	63.2026	13.7716			136	4.69971	1.2628	4.43168	3.50952	1.31318	1.37993	1.49197	1.55131	8.62368	3.14042	0.829218			136	19.8753	22.8882	21.7329	41.7209	100.767	36.1125	29.583	111.125	72.0215	50.6473	11.7346
138	36.7321	139.911	58.6999	62.085	128.4	58.3191	45.3518	38.1775	18.3105	65.1097	13.8486			138	3.54004	1.12599	4.56437	3.0348	1.46114	1.75144	1.28852	1.95821	8.28897	3.0015	0.765276			138	19.6422	23.273	22.801	44.4607	101.988	37.3186	29.335	111.674	72.9417	51.4927	11.7892
140	36.5656	143.198	63.6092	63.4033	131.271	58.8074	46.6255	39.6423	18.2233	66.8162	14.1897			140	4.57764	1.23123	4.43168	3.49257	1.38716	1.77798	2.14753	1.47502	8.89932	3.2689	0.826706			140	19.8975	23.817	22.8664	44.2708	100.649	39.3241	28.9726	110.555	73.214	51.5074	11.5876
142	38.3597	146.837	69.3678	58.1543	133.577	59.2957	48.5362	38.971	19.0081	68.0117	14.525			142	4.88281	1.13652	4.48476	3.86556	1.33168	2.09642	1.40155	1.2207	8.99776	3.26864	0.870948			142	21.1515	23.9629	23.6293	44.2844	102.559	38.8445	29.0489	115.194	74.6319	52.5895	11.9958
144	38.9145	150.874	72.2869	63.6719	139.454	66.4062	49.1731	41.5649	19.5022	71.3164	14.9841			144	4.48608	1.17861	3.92748	3.49257	1.10973	1.75144	1.69542	1.297	8.09208	3.00338	0.766414			144	20.7187	24.4008	24.9808	43.7147	100.61	40.2977	30.365	115.133	74.4911	52.7457	11.7812
146	41.208	154.325	73.1626	62.2803	144.066	65.4907	50.2346	44.5862	20.4904	72.8715	15.3337			146	3.41797	1.18913	4.19285	3.98424	1.07274	1.61876	1.6276	1.50045	8.54492	3.01652	0.802284			146	20.2415	25.5153	25.177	45.2203	98.936	40.6901	30.5367	117.594	76.6977	53.401	11.8802
148	42.2252	153.996	74.6752	63.4521	144.563	68.0542	51.0572	46.5698	21.1879	73.9757	15.1855			148	3.78418	1.86262	4.0867	3.2213	1.03575	1.83105	1.10768	1.39872	8.38741	2.96838	0.77749			148	20.0084	25.6348	23.2806	45.5729	100.413	43.1024	30.6511	118.449	75.6648	53.6418	12.027
150	43.039	161.931	74.3037	64.3066	148.022	66.4062	51.986	46.2647	22.3796	75.4043	15.9087			150	3.96729	1.23123	4.77666	3.52648	1.81256	1.77798	1.71803	1.50045	8.5843	3.21055	0.791261			150	20.1194	26.683	24.632	45.0033	100.078	44.8463	31.2614	119.69	75.5803	54.2104	11.985
152	44.7221	164.325	76.002	65.5762	152.226	66.9556	53.8967	46.6309	23.048	77.0426	16.2129			152	4.3335	1.52588	4.13978	3.20435	1.07274	2.94561	1.49197	1.37329	8.85994	3.21634	0.815198			152	20.186	26.9882	23.4549	46.875	99.4085	45.1079	30.7083	120.199	75.9277	54.3172	12.0199
154	46.7751	168.41	78.7088	65.918	158.262	66.2537	53.9232	48.584	23.1934	78.892	16.7982			154	2.89917	1.58902	5.14818	3.49257	1.77557	1.85759	1.67282	1.67847	8.24959	3.15144	0.750207			154	20.9517	26.7626	24.7192	47.8787	101.24	46.7646	30.2315	121.724	77.524	55.3107	12.1919
156	47.404	173.622	78.0719	70.3613	161.766	69.8853	54.9582	47.4243	22.4377	80.6589	17.3645			156	2.89917	1.25227	4.69705	3.66211	1.90504	1.80452	1.49197	1.47502	7.83613	3.00259	0.716851			156	21.3956	27.8904	24.4795	47.2819	104.409	47.2005	31.0707	121.643	77.3268	55.8553	12.2832
158	46.3127	172.26	76.1613	73.0225	162.806	68.2068	56.2054	51.2085	23.5421	81.0805	17.191			158	3.20435	1.2207	4.61744	3.23825	1.20221	1.83105	1.98929	1.72933	7.5408	2.9526	0.684286			158	20.6854	28.6334	25.4386	48.9231	105.886	46.9825	31.8909	121.785	78.2377	56.4959	12.333
160	48.3657	180.007	77.4616	75.0244	167.575	67.0166	58.4611	50.9033	23.484	83.1443	17.9841			160	2.96021	1.30489	4.40515	3.2213	1.81256	3.66211	1.49197	1.39872	7.75737	3.1127	0.688228			160	20.1971	28.3548	26.8119	47.8109	104.98	48.7991	30.2124	123.8	78.7354	56.6335	12.4673
162	47.5889	183.199	76.6124	76.0254	168.344	67.4438	58.6468	53.9246	24.1234	83.9899	18.1831			162	3.14331	1.37855	4.8032	3.17044	1.25769	3.39674	1.6276	1.7039	7.32422	3.08952	0.659475			162	19.8975	27.8108	26.8555	48.7061	106.339	50.0634	32.0625	123.494	78.7072	57.104	12.4739
164	46.0723	189.092	75.4978	77.1973	172.119	66.9861	60.0798	52.2766	24.1816	84.8336	18.932			164	2.53296	1.06285	3.92748	3.59429	1.2207	2.62717	1.78584	1.2207	8.19052	2.90695	0.745288			164	20.1083	28.66	29.1879	48.3805	107.973	50.9934	33.0353	123.21	79.1579	57.8562	12.4101
166	50.4372	189.725	74.1975	79.8584	173.159	68.2068	61.4332	55.0537	25.1697	86.3601	18.7729			166	3.26538	1.21018	4.299	3.64516	1.88654	2.46794	1.49197	1.19527	8.28897	3.08338	0.748537			166	20.4079	29.2571	28.6865	49.1672	106.162	51.5602	34.1225	124.125	79.9467	58.1594	12.3388
168	51.0846	191.416	72.1011	78.0762	176.369	72.2351	62.2559	54.1992	24.5594	86.9218	19.1071			168	2.47192	1.11547	4.56437	3.71297	1.36867	1.96374	1.67282	1.27157	8.64337	2.9761	0.808911			168	20.1749	29.2305	27.6184	47.4175	108.761	54.0161	33.4549	124.247	79.0546	58.2194	12.5388
170	50.4187	194.655	73.9322	78.1494	180.076	68.3899	62.4947	55.3284	25.1988	87.6271	19.581			170	2.99072	1.33646	4.45822	3.79774	1.2207	1.56568	1.33373	3.53495	7.97395	3.13468	0.73023			170	19.7643	30.3451	30.2778	48.4348	107.166	53.5656	32.692	125.814	78.8199	58.5421	12.4687
172	50.8626	193.974	73.136	78.9551	182.563	74.1577	64.3257	56.7627	26.5648	89.0336	19.489			172	3.57056	0.98919	4.35207	3.37389	1.6276	1.80452	2.19274	2.49227	8.56461	3.21861	0.755477			172	19.8309	29.5888	30.8228	48.7603	106.457	53.1006	33.226	126.078	78.6039	58.4965	12.4336
174	51.214	197.754	71.5704	79.9561	182.405	72.876	65.4403	56.2134	26.6229	89.3391	19.7713			174	2.62451	1.25227	4.32553	3.79774	1.2392	1.51261	1.2207	1.44958	8.48586	2.87867	0.803063			174	19.5534	30.3982	31.0189	48.1228	107.402	54.0888	33.1879	126.363	79.4584	58.8437	12.5081
176	53.2855	200.031	74.0118	82.9102	186.926	78.7964	66.5018	59.1125	27.6111	92.1318	19.9438			176	3.17383	1.01024	4.53783	3.27216	1.55362	1.67183	1.58239	1.88192	8.9387	3.06917	0.823013			176	19.276	30.4247	31.8473	47.2276	107.56	55.4257	33.2451	125.997	77.7212	58.7471	12.4404
178	52.6197	199.632	74.7813	81.0059	185.637	80.1392	65.5995	57.373	28.5121	91.7	19.8562			178	2.80762	1.61007	3.92748	3.49257	1.25769	2.25565	1.35634	2.39054	8.64337	3.08237	0.759395			178	18.8432	31.3004	33.286	47.9465	108.249	56.4285	33.3214	127.543	77.7494	59.4075	12.5293
180	55.32	200.618	73.5872	84.1064	185.615	81.3599	66.1303	58.4717	29.4713	92.7421	19.7624			180	2.99072	1.2207	3.90094	3.49257	1.44265	1.45954	1.98929	1.75476	8.28897	2.9489	0.741063			180	19.1761	31.7117	32.8282	47.621	108.564	57.6201	33.4167	127.401	78.1626	59.6112	12.528
182	53.6924	204.515	73.3483	84.082	189.186	81.3293	68.3594	57.8918	30.1397	93.616	20.2834			182	2.47192	1.33646	5.06857	3.4078	2.08999	2.12296	2.17014	2.21252	8.91901	3.31104	0.786709			182	18.5103	31.6454	34.4849	47.5803	107.796	58.5356	34.6184	123.84	78.5663	59.5086	12.179
184	54.0993	206.839	75.0998	86.0352	192.962	79.895	69.7658	60.5774	31.157	95.1589	20.541			184	3.02124	1.04181	3.60904	3.35693	1.79406	2.06989	2.30577	1.39872	9.43092	3.11426	0.841113			184	18.3105	32.2027	34.2887	48.5569	107.894	58.5502	35.1906	126.099	79.3457	60.0487	12.3364
186	56.7997	209.022	74.7813	84.8145	197.415	80.8716	70.615	59.5398	31.4767	96.1484	20.9287			186	3.35693	1.31541	3.66211	3.54343	1.25769	2.6537	1.76324	1.6276	9.07652	3.13963	0.808086			186	18.1108	32.6538	36.3377	47.3497	108.879	58.4048	34.3323	126.282	79.9842	60.2593	12.3968
188	57.3361	213.247	69.2351	88.5986	197.573	83.252	72.7911	59.0515	32.2033	97.032	21.2318			188	3.54004	1.29437	4.16631	3.39084	1.36867	1.53915	2.30577	2.44141	9.88376	3.32559	0.887688			188	18.0664	31.2872	36.2287	46.563	109.017	60.047	34.79	126.587	80.2753	60.3179	12.4781
190	59.0007	214.116	76.4001	91.4307	200.987	85.6934	73.8525	60.791	31.7674	99.3376	21.2817			190	3.2959	1.07338	5.3074	3.57734	1.88654	1.96374	1.87627	2.28882	9.23403	3.38927	0.841942			190	18.0997	30.9024	36.2505	47.1463	110.71	59.7127	34.2941	126.383	79.449	60.3276	12.5543
192	60.6283	215.29	76.9574	90.3564	206.367	88.2568	75.0732	61.4014	32.8427	100.797	21.581			192	3.57056	1.02076	4.75013	3.4417	1.38716	1.96374	1.89887	2.46684	9.56874	3.34094	0.872217			192	18.3216	30.7299	35.2696	47.6752	112.246	62.2849	34.8663	126.994	79.4678	60.8728	12.6843
194	58.5568	219.468	76.1082	93.8477	209.735	89.5081	76.2409	64.0564	34.0053	102.392	22.0199			194	3.14331	1.41012	5.732	3.64516	1.25769	2.12296	2.32838	2.1108	9.92314	3.51928	0.920279			194	18.5769	31.1412	35.7274	47.092	112.777	62.8371	36.4494	127.238	79.0264	61.2073	12.6504
196	55.4495	221.816	79.4519	90.4785	209.441	95.3674	78.3108	64.27	34.3831	103.219	22.1406			196	4.48608	1.03128	5.57278	4.00119	1.73858	1.83105	1.96669	2.21252	9.90345	3.63818	0.930527			196	19.1761	31.7914	36.7737	46.6715	112.935	62.6337	36.0489	128.418	79.3739	61.5358	12.6914
198	62.4778	224.868	79.5845	92.6758	213.374	92.6208	79.6907	65.7044	34.6157	105.068	22.3641			198	3.9978	1.06285	4.8032	4.25551	1.33168	1.6453	1.2207	1.95821	10.1003	3.37506	0.968923			198	18.8876	32.0302	38.6701	47.4175	113.545	63.6364	36.5639	126.078	79.7683	61.8442	12.4955
200	60.6468	227.732	81.3094	92.749	213.578	92.3767	80.8052	67.9016	34.1797	105.698	22.5656			200	4.27246	1.06285	4.59091	4.25551	1.40566	1.83105	1.55979	1.90735	10.9273	3.53476	1.03362			200	18.6213	32.3884	37.275	47.5803	113.84	64.7263	36.8309	126.75	79.4584	61.9412	12.585
202	61.2941	227.004	79.8764	95.7031	215.138	99.3958	81.4687	67.4133	36.1561	107.05	22.4668			202	3.66211	1.25227	4.72359	4.6285	0.980262	1.433	0.972041	2.00907	8.95839	3.17991	0.881572			202	18.4104	32.1761	38.4739	47.9465	114.707	65.0751	37.0789	127.279	79.3081	62.2727	12.6432
204	61.8675	231.981	81.3625	101.05	212.561	101.624	83.3793	68.0237	36.3595	108.69	22.5349			204	4.91333	1.2628	4.43168	3.95033	1.53513	1.51261	1.26591	1.93278	9.74594	3.3945	0.929775			204	17.8445	31.924	38.0162	46.7122	114.254	65.5692	36.602	127.543	79.449	61.9905	12.7213
206	61.849	236.206	84.547	98.7549	214.007	93.3533	83.114	67.4438	36.1561	108.381	22.9972			206	4.11987	1.06285	4.40515	3.83165	1.29469	2.09642	2.05711	1.88192	10.2775	3.44747	0.947928			206	18.2884	32.6273	37.5366	46.2511	115.868	65.7872	37.5175	126.506	79.5147	62.2107	12.6945
208	61.701	234.915	86.5107	97.9492	220.02	93.4143	83.7774	70.221	36.9408	109.494	23.1596			208	4.21143	1.10495	4.48476	3.50952	1.2392	2.3618	1.24331	2.00907	8.91901	3.23145	0.83042			208	17.9887	32.3088	37.7982	47.4989	115.16	66.819	37.8418	127.604	79.6556	62.5194	12.726
210	65.2521	239.586	79.5315	103.027	220.043	94.2993	84.6	71.5942	36.6792	110.513	23.4585			210	3.8147	1.03128	4.82974	3.91642	1.6646	1.69837	1.53718	2.49227	10.1594	3.46044	0.942452			210	18.0331	32.959	36.4031	47.0513	114.274	66.9207	38.9099	128.988	79.0922	62.5145	12.7596
212	67.1942	233.952	76.5062	103.223	225.83	95.7336	86.9088	70.282	36.8245	110.717	23.4062			212	3.60107	1.16809	4.64398	3.32303	1.40566	1.56568	1.49197	2.64486	10.2775	3.34687	0.953089			212	18.2551	32.8528	37.0353	46.3867	114.648	65.9034	39.1579	129.618	78.172	62.4477	12.7861
214	67.749	236.112	74.5425	100.781	224.044	95.2454	85.9269	72.4182	38.8009	110.625	23.367			214	3.93677	1.17861	4.48476	4.13683	1.49814	1.48607	1.40155	1.93278	10.5926	3.40534	1.00071			214	18.3882	33.5959	36.9263	47.2412	115.809	65.5256	39.1197	129.008	78.1907	62.645	12.7667
216	67.2127	241.934	73.3483	102.759	224.7	98.4192	87.5987	73.3337	39.6438	112.105	23.7696			216	4.15039	1.02076	5.44009	3.76383	1.73858	1.48607	1.44676	1.80562	9.90345	3.41728	0.954456			216	18.2994	33.2774	37.0135	46.2646	115.829	65.6128	39.2342	129.395	78.9044	62.6478	12.8342
218	67.712	247.779	73.9322	96.6553	227.096	100.739	87.4926	73.6084	40.1669	112.798	24.3484			218	4.36401	1.2207	8.35916	3.71297	1.96052	1.80452	1.33373	1.75476	10.8682	3.93095	1.14988			218	18.2884	32.3221	37.9508	46.5359	116.912	66.4121	38.8718	131.185	78.9701	63.0498	13.0402
220	65.9735	238.46	79.2926	101.562	226.938	100.739	89.2971	73.7915	41.0098	113.007	23.4617			220	3.41797	0.978667	9.36757	3.57734	1.46114	1.88413	1.96669	1.78019	10.4744	3.87868	1.17985			220	17.9554	32.7334	36.4903	45.8035	115.77	65.6564	38.2042	130.168	78.9795	62.4178	12.9711
222	69.0067	239.328	81.0971	101.733	226.576	102.753	90.3055	76.6602	41.1842	114.294	23.2802			222	4.94385	1.03128	7.61613	3.54343	1.49814	2.04335	1.65021	2.21252	10.6122	3.90568	1.08931			222	18.2994	33.6357	37.1661	47.1463	116.341	66.0778	38.2233	131.49	78.5382	62.9909	13.0064
224	69.2102	244.446	80.8318	102.441	228.52	102.417	90.4912	75.0122	41.0389	114.934	23.8319			224	3.57056	1.05233	7.43037	3.67906	1.36867	2.06989	1.71803	1.67847	10.9863	3.72819	1.11886			224	18.9542	32.6538	37.4494	46.5495	118.152	65.8744	39.463	131.795	78.0311	63.2137	13.0951
226	70.1164	246.746	79.9826	101.245	229.899	101.196	92.1631	76.0498	41.4748	115.43	24.0435			226	3.23486	1.04181	8.06726	3.76383	1.20221	2.44141	1.28852	1.98364	12.5024	3.94732	1.29032			226	18.3549	33.6489	37.4712	46.2511	119.727	66.0633	40.226	132.202	77.8057	63.5279	13.1965
228	71.4666	248.859	82.3178	106.763	231.323	102.844	93.5696	75.9277	41.9399	117.223	24.1257			228	3.02124	1.04181	8.598	3.33998	1.44265	2.33526	1.67282	1.42415	12.9946	3.98561	1.36193			228	17.911	33.7684	38.2124	47.2141	120.397	66.2667	39.196	130.107	77.139	63.3568	13.0835
230	72.1879	247.521	83.7774	104.468	231.368	102.966	95.9579	76.6907	41.3295	117.363	23.9717			230	3.84521	0.831341	7.8815	3.52648	1.33168	1.61876	1.67282	2.03451	11.2423	3.77606	1.17511			230	18.4437	34.7635	39.1497	46.2104	121.48	67.9525	39.8064	130.269	77.0827	63.9064	13.0872
232	71.2632	246.441	81.8402	105.859	230.668	104.889	96.2763	75.47	43.7709	117.386	23.8017			232	2.65503	1.09442	8.3857	3.64516	1.05424	2.06989	1.55979	1.83105	9.94282	3.58201	1.09556			232	18.8654	35.4137	38.5829	46.0883	121.539	67.066	39.444	130.432	76.1719	63.7337	13.073
234	72.9278	245.526	84.8123	109.863	236.929	106.873	95.8783	77.5757	42.9862	119.263	23.9983			234	3.23486	1.04181	7.165	3.79774	1.86805	2.52102	1.31113	2.00907	11.0651	3.77931	1.09796			234	18.3327	36.1169	38.256	46.7665	121.283	67.4148	39.7301	129.211	75.139	63.5833	12.9528
236	72.5948	248.343	93.2511	108.936	236.862	108.856	96.3825	76.8433	44.9916	120.784	23.973			236	3.57056	0.968144	6.84655	3.72993	1.86805	2.38833	1.6276	2.26339	9.52936	3.64355	0.933701			236	18.5991	36.2098	38.6047	47.2276	121.499	70.1032	39.7301	129.7	75.2704	64.1049	12.9827
238	73.871	250.995	84.6	107.373	237.901	107.208	98.2135	78.1555	44.4394	120.306	24.3524			238	3.66211	1.14704	7.35076	3.45866	1.38716	1.69837	1.44676	2.5177	8.52523	3.46598	0.901588			238	18.8987	36.4221	39.5203	47.3497	121.519	68.9116	40.6837	129.781	75.3925	64.2754	12.9119
240	74.9623	254.305	87.3333	107.812	239.642	107.574	100.39	78.4912	45.0788	121.732	24.5641			240	6.46973	1.2207	7.05885	4.59459	1.97902	1.69837	1.33373	1.80562	8.78119	3.88242	0.968788			240	19.6755	36.8069	38.2342	46.9564	122.937	70.1614	40.1688	127.563	75.8714	64.2638	12.866
242	78.6799	253.296	83.1936	106.934	241.631	110.016	100.443	80.5969	46.067	122.317	24.5083			242	2.80762	0.778724	8.09379	4.17074	1.46114	1.72491	1.44676	3.38236	7.48173	3.48309	0.888403			242	19.4203	36.369	38.365	46.2782	122.248	70.7427	41.0461	130.066	76.5944	64.5699	13.0211
244	76.109	250.995	85.2104	102.173	242.943	115.936	103.043	79.5593	46.038	122.445	24.4623			244	3.32642	1.35751	7.24461	4.05206	1.55362	1.51261	1.76324	2.54313	6.87138	3.35829	0.761967			244	19.6644	37.1651	39.9344	45.7492	119.078	69.6527	41.5421	129.496	76.0874	64.2632	12.6946
246	77.9585	255.456	82.0259	108.13	244.706	116.272	103.07	79.1321	46.1833	123.659	24.8745			246	3.23486	1.02076	6.84655	3.74688	2.16397	1.80452	1.31113	2.36511	6.75324	3.24967	0.728732			246	19.7865	38.7706	40.6102	48.1093	122.188	70.8298	40.493	129.069	75.7869	65.0715	12.7686
248	76.3124	253.578	86.6434	106.958	244.389	112.427	101.796	79.4983	45.7764	123.042	24.71			248	2.89917	1.06285	6.60772	3.98424	1.96052	2.25565	1.46936	1.85649	7.24546	3.26016	0.749508			248	20.6299	37.7091	40.3704	47.4311	121.46	71.5855	41.3704	130.025	75.9465	65.1698	12.7835
250	76.0905	254.657	85.29	111.865	245.316	116.577	105.777	79.4067	47.5784	124.729	24.7042			250	3.11279	1.09442	7.13846	3.69602	1.6276	1.69837	1.42415	2.74658	8.36772	3.43401	0.870006			250	20.6632	38.9033	41.6129	47.404	123.055	71.6727	41.9044	130.107	76.3972	65.7466	12.8103
252	80.4554	253.155	86.8822	109.863	249.973	117.981	106.042	79.9255	47.9562	125.804	24.7427			252	3.11279	1.12599	7.37729	3.4417	1.57212	2.17604	1.08507	1.50045	9.13558	3.39189	0.97023			252	20.9295	38.5981	42.9862	46.0883	122.326	71.818	42.8009	130.33	75.2235	65.6779	12.7342
254	77.9031	257.803	86.5903	111.963	252.188	118.927	107.236	80.3223	48.9734	126.878	25.214			254	2.89917	0.978667	5.97083	3.49257	2.08999	1.67183	1.44676	1.78019	7.12733	3.05082	0.713643			254	21.9505	38.4787	43.3786	47.092	123.055	71.2513	42.82	128.459	74.923	65.7119	12.5649
256	79.3642	256.019	86.1392	113.354	252.075	117.981	108.616	81.0852	48.9444	127.064	25.0097			256	3.41797	1.05233	6.58118	3.78079	1.59061	2.41487	1.35634	1.2207	7.30453	3.19104	0.779952			256	22.9714	39.2217	44.3595	46.7665	123.508	72.7045	43.602	128.866	74.8761	66.3194	12.5225
258	77.4222	253.507	89.9605	110.645	256.868	123.901	108.802	81.2378	49.1478	127.943	25.1261			258	2.74658	0.926051	6.52811	4.10292	1.16522	1.96374	1.46936	1.27157	7.3636	3.05968	0.806303			258	23.3931	38.7308	43.9671	46.7394	123.015	73.4311	43.8881	127.441	74.0873	66.0771	12.3888
260	78.014	256.935	89.7482	111.768	255.828	125.58	108.324	81.9397	50.3976	128.726	25.1996			260	3.38745	0.98919	8.19994	3.96729	1.2207	2.17604	1.15289	1.34786	6.73356	3.24166	0.878513			260	24.1366	39.1952	44.0107	46.9699	122.72	73.3584	43.5257	127.055	74.0309	66.1114	12.2957
262	81.4727	256.089	92.2427	114.16	259.716	127.35	110.659	82.8247	50.0488	130.507	25.2082			262	3.08228	0.905004	7.21807	4.34028	1.29469	1.77798	1.31113	1.72933	8.48586	3.3494	0.926826			262	25.0133	39.3942	44.4903	47.3768	123.921	74.0124	43.9835	127.075	74.6413	66.6564	12.3052
264	82.5639	256.301	90.332	113.257	259.897	128.723	109.492	83.7708	51.2114	130.616	25.1917			264	3.23486	0.841864	6.84655	3.98424	1.44265	1.72491	1.1981	1.88192	7.97395	3.23656	0.860088			264	24.6693	38.3593	44.4249	44.949	122.878	73.6782	43.5448	128.235	73.4112	66.0166	12.4204
266	82.3975	256.442	94.3391	113.428	260.371	130.249	111.933	82.1533	51.7927	131.456	25.1412			266	3.38745	1.03128	7.165	4.18769	1.38716	2.17604	1.01725	1.98364	8.9387	3.47491	0.94477			266	24.9356	40.6945	45.6238	45.0168	124.65	73.1259	44.4984	129.354	72.9793	66.7642	12.4678
268	82.7489	252.709	93.0919	115.063	261.163	134.003	111.509	83.5266	51.7055	131.724	24.9166			268	3.63159	0.957621	6.50157	5.06931	1.53513	2.44141	1.49197	1.47502	7.77706	3.43119	0.82763			268	27.1329	41.0793	44.3377	44.5014	124.295	73.9833	44.4603	129.089	72.4722	66.8168	12.3633
270	81.6946	257.92	98.6116	115.82	264.621	134.033	111.827	83.7097	51.502	133.304	25.4294			270	3.44849	0.905004	6.92616	4.39114	1.46114	2.06989	1.71803	1.27157	9.64749	3.53766	0.995767			270	27.9541	43.0829	45.5366	44.8812	123.055	74.7245	44.9371	128.113	72.1248	67.1565	12.0738
272	84.7464	255.15	96.011	113.062	265.661	134.277	112.225	83.6487	53.4784	133.14	25.2229			272	3.11279	0.926051	7.21807	4.05206	1.84955	1.45954	0.904225	2.21252	8.56461	3.3666	0.925542			272	28.6643	42.9369	45.602	45.4644	123.724	74.1722	45.5666	128.398	71.9651	67.3882	12.0714
274	82.4345	259.423	96.9928	111.694	266.724	138.519	113.419	83.374	54.8445	134.158	25.5889			274	1.80054	0.778724	7.98764	3.83165	1.57212	2.41487	1.78584	2.59399	8.21021	3.44173	0.923094			274	30.3955	43.2553	43.5093	44.9354	124.177	73.6927	46.2723	129.049	71.3548	67.4046	12.1069
276	82.194	257.075	96.3029	111.206	267.131	142.7	112.915	84.8084	54.6991	134.337	25.4742			276	2.62451	0.810294	7.13846	4.00119	1.57212	2.12296	1.71803	2.28882	7.8755	3.35021	0.839056			276	31.0281	44.4097	44.5557	45.5729	125.772	73.7363	45.8145	130.046	69.6082	67.8381	12.1853
278	86.9474	261.442	92.2958	110.254	267.085	142.334	115.064	85.1746	55.542	135.127	25.6651			278	2.44141	0.883957	6.87309	4.66241	1.57212	2.04335	1.42415	1.65304	8.32835	3.32021	0.891894			278	32.2377	45.7764	46.2777	44.8405	125.457	75.858	46.6156	130.778	69.7115	68.6169	12.1003
280	84.3025	256.841	92.7204	109.912	270.318	142.334	115.648	85.4187	56.7046	134.911	25.593			280	3.8147	0.862911	6.9527	4.20464	1.49814	1.59222	1.53718	1.16984	8.15115	3.30928	0.895251			280	33.2031	45.2987	44.948	44.5964	124.571	74.8262	46.8636	129.985	69.0918	68.1537	11.9849
282	85.0238	253.953	94.631	112.866	271.923	148.254	116.71	87.0666	55.9489	136.264	25.4289			282	2.44141	0.862911	6.82002	4.20464	1.90504	1.67183	1.605	2.36511	8.36772	3.36041	0.865049			282	34.7124	46.7184	46.7355	44.4336	124.571	74.3466	46.4439	130.92	69.1763	68.6731	11.9199
284	82.4714	258.155	95.6925	106.323	274.116	149.841	116.02	87.7686	56.7918	136.353	25.9696			284	2.86865	0.905004	6.52811	3.8147	1.57212	1.45954	1.78584	1.88192	9.96251	3.41982	0.996829			284	35.2561	47.9524	46.1469	44.2708	126.914	72.9661	46.6919	128.988	68.9885	68.686	11.891
286	83.8031	261.16	97.6032	106.714	269.549	149.994	118.143	85.8765	57.1987	136.671	25.7632			286	2.7771	0.957621	6.52811	3.88251	1.38716	1.61876	1.26591	1.39872	9.37185	3.24308	0.968936			286	36.1217	48.4035	46.1033	45.6407	124.236	74.521	46.6728	129.11	67.195	68.6671	11.6491
288	84.6169	258.014	100.018	108.154	270.318	150.421	118.7	85.968	56.2105	136.936	25.5517			288	2.65503	1.27332	6.63426	3.6282	1.70159	1.77798	1.15289	1.19527	8.9387	3.21747	0.92341			288	37.864	49.3323	45.5584	44.3793	126.146	73.7799	47.3595	131.042	67.6645	69.2363	11.8552
290	83.4702	260.456	97.444	109.058	274.884	150.452	117.824	87.2192	57.1115	137.547	26.053			290	2.56348	0.968144	6.7404	3.86556	1.35017	1.72491	1.40155	2.08537	8.85994	3.28439	0.915979			290	37.8862	49.9161	46.1251	45.9391	124.905	74.3176	46.73	130.025	66.6504	69.1661	11.6466
292	84.1175	260.831	93.2776	108.911	274.816	154.51	119.151	85.2966	57.8381	137.639	26.19			292	3.35693	0.968144	6.2362	3.78079	1.53513	1.77798	1.40155	1.67847	8.89932	3.29272	0.892172			292	39.0736	50.7521	43.5311	44.2166	123.901	75.3639	47.5502	130.554	67.3171	69.14	11.6653
294	84.9313	260.456	94.4187	114.941	272.692	153.32	119.39	84.6558	58.4194	138.136	25.8586			294	3.23486	0.936574	7.03231	3.78079	1.6276	2.09642	1.65021	1.52588	9.07652	3.44013	0.935842			294	41.0156	52.0656	44.7954	46.1019	125.575	75.64	48.4467	132.812	66.3499	70.3114	11.7325
296	83.8956	262.78	93.7288	111.23	274.477	156.677	120.186	85.022	58.4194	138.491	26.2477			296	3.11279	0.915527	6.4485	3.86556	1.92353	2.22911	1.78584	2.1108	9.6278	3.55772	0.929048			296	42.3251	55.2899	45.6238	46.2782	125.181	75.175	47.5502	132.263	66.8476	70.726	11.5451
298	82.1755	264.494	99.7261	112.671	278.207	157.318	119.125	84.9609	57.5184	139.577	26.5829			298	2.56348	1.18913	12.4989	4.01815	1.94203	2.17604	1.40155	2.18709	8.78119	4.08418	1.30487			298	42.9798	57.9303	45.3404	46.4952	125.791	74.8843	48.1796	132.284	65.6738	71.0621	11.5089
300	82.9523	263.155	95.2414	114.429	277.326	154.297	121.699	86.6089	57.4021	139.234	26.3903			300	2.50244	1.19966	5.57278	3.83165	1.77557	1.96374	1.17549	2.00907	8.66305	3.18816	0.828612			300	42.8911	62.3089	45.1878	45.912	123.96	75.8289	48.6183	132.141	64.716	71.285	11.3452
302	81.8796	263.508	99.0362	113.452	280.106	158.203	123.026	87.677	58.5356	140.603	26.5191			302	2.50244	1.05233	6.31581	3.71297	1.79406	2.44141	1.35634	1.297	9.1159	3.28758	0.909609			302	43.3128	66.1303	45.4712	45.7086	124.846	76.0033	47.493	134.481	64.6691	72.0128	11.5587
304	82.4899	265.362	98.4789	114.038	280.197	157.959	122.309	86.2732	59.0878	140.688	26.6512			304	2.53296	0.905004	5.67892	3.91642	1.59061	2.60063	1.31113	1.19527	8.74181	3.16364	0.862862			304	43.5458	150.346	47.1497	45.6407	126.481	76.2794	48.1987	134.623	64.7348	81.8887	14.3891
306	81.8056	262.639	100.416	112.842	283.271	161.835	121.885	87.0666	59.3204	141.231	26.7084			306	3.11279	0.98919	6.15659	3.98424	1.6461	2.60063	1.2207	1.55131	10.1003	3.48465	0.989856			306	44.6777	109.624	46.0815	44.6642	126.225	75.2622	48.3704	133.993	65.1198	77.113	12.2165
308	81.4542	263.461	97.5236	114.551	284.424	159.18	123.583	87.677	59.4657	141.258	26.8294			308	2.96021	0.852388	5.70546	3.88251	1.70159	2.68024	1.37894	1.6276	9.90345	3.41027	0.951273			308	46.3423	113.923	46.3213	45.7086	126.559	75.8289	48.7518	134.379	64.0587	77.986	12.321
														310	2.28882	0.841864	3.84787	4.23855	2.62636	2.54755	1.10768	1.50045	9.74594	3.1939	0.903384			310	47.2967	119.483	47.1497	44.7591	125.398	77.006	49.5338	137.085	64.5564	79.1408	12.6041
														312	2.50244	0.947097	5.3074	4.13683	1.46114	2.68024	1.28852	1.90735	9.92314	3.35046	0.946457			312	47.9514	116.352	46.8227	46.4138	122.937	77.1368	50.1442	138.285	64.6691	78.968	12.3283
														314	2.62451	0.862911	5.86468	4.06901	1.59061	2.81292	1.605	1.44958	10.6319	3.50124	1.03019			314	48.928	117.851	47.0625	47.092	123.35	77.3548	50.4684	139.181	64.1714	79.4954	12.4023
														316	2.38037	0.873434	4.90935	3.88251	1.33168	1.6453	1.58239	1.16984	10.5138	3.14319	1.02457			316	49.7936	117.984	47.2369	45.8849	122.72	77.0351	51.1169	139.974	64.1433	79.5431	12.4202
														318	2.80762	0.841864	4.48476	3.83165	1.88654	2.75985	1.44676	1.42415	10.5729	3.33956	0.986679			318	50.6592	118.873	47.6074	45.5594	124.256	77.2821	52.1278	139.058	63.0071	79.8255	12.4313
														320	2.71606	0.915527	4.82974	4.0351	1.51663	1.69837	1.49197	1.34786	10.9273	3.27539	1.05345			320	51.8799	120.398	47.6074	45.1118	123.941	77.8198	52.166	141.541	63.4484	80.4348	12.6156
														322	2.41089	0.778724	5.0155	4.42505	1.84955	1.83105	1.37894	1.16984	10.3957	3.25058	1.01497			322	53.3114	121.274	47.6946	44.5421	125.654	79.462	52.3949	142.843	63.1761	81.1502	12.793
														324	2.62451	0.778724	5.3074	3.95033	1.49814	2.30872	1.67282	1.42415	11.0848	3.40551	1.06825			324	54.0771	121.009	46.7791	44.1623	124.275	79.7235	52.5665	142.151	62.0681	80.7569	12.7114
														326	2.86865	0.926051	5.09511	4.25551	2.08999	2.01681	1.605	1.60217	10.6713	3.45896	1.00645			326	54.9094	122.827	48.1088	44.3387	124.216	78.9533	52.7382	141.276	61.5516	80.991	12.659
														328	3.11279	0.883957	4.64398	3.83165	2.25645	1.99028	1.13028	1.57674	10.6319	3.33978	1.00129			328	56.2633	122.455	47.3022	44.2844	125.575	78.7644	52.5093	139.262	60.622	80.782	12.5979
														330	2.53296	0.673491	4.77666	4.05206	1.6461	2.38833	1.40155	1.27157	10.1594	3.21135	0.975383			330	56.3632	122.017	48.5883	44.0538	125.89	79.8834	52.7573	136.434	60.3872	80.7083	12.3693
														332	2.92969	0.641921	4.45822	3.88251	1.27619	2.81292	1.65021	1.95821	11.0848	3.41052	1.04238			332	57.1844	122.163	47.76	44.0945	127.111	78.4011	53.3676	135.356	61.1197	80.7285	12.3458
														334	2.41089	0.684015	4.67052	3.89947	1.46114	1.99028	1.13028	1.75476	10.2382	3.13772	0.985765			334	57.6505	122.389	48.2396	44.5421	127.544	77.7617	53.6728	134.847	60.0774	80.7471	12.3158
														336	2.74658	0.641921	4.21939	3.79774	1.59061	2.28218	1.31113	1.44958	10.6516	3.18786	1.01198			336	58.8157	122.216	47.869	43.9046	126.422	78.2849	54.3022	134.908	59.6079	80.7033	12.2536
														338	2.41089	0.789248	4.19285	4.13683	1.70159	2.89254	1.24331	1.80562	11.1832	3.3729	1.05326			338	59.1819	122.84	48.414	44.515	126.107	78.1977	54.3404	133.952	60.0398	80.843	12.1426
														340	2.2583	1.11547	6.26274	4.25551	1.35017	2.81292	1.08507	2.79744	10.4744	3.60134	1.02334			340	60.103	121.274	46.6701	42.8602	128.272	77.8489	54.5883	135.478	60.284	80.8199	12.3776
														342	2.16675	1.03128	4.61744	3.74688	2.23796	2.38833	1.13028	1.67847	10.8485	3.31621	1.01817			342	61.246	121.234	47.3458	42.8467	126.796	78.4738	54.9126	134.745	59.082	80.7425	12.219
														344	2.7771	0.999714	4.299	4.00119	1.47964	2.62717	1.24331	1.57674	9.66718	3.18567	0.900955			344	62.5666	121.977	48.3704	42.5483	126.599	79.0841	55.8853	135.315	59.082	81.2698	12.1939
														346	3.63159	0.799771	5.12165	4.00119	1.72008	1.67183	2.17014	1.6276	10.6319	3.4862	1.0058			346	62.9883	121.5	47.1715	43.7419	127.248	79.4184	56.839	133.809	59.1384	81.3172	12.0694
														348	3.17383	0.947097	4.90935	4.15378	2.10849	1.69837	1.85366	2.16166	11.4195	3.60286	1.06291			348	63.8428	119.31	48.3486	44.6642	129.198	80.0723	56.8008	133.972	58.2088	81.602	12.007
														350	2.53296	0.789248	4.32553	4.39114	1.38716	1.91067	1.83105	1.50045	11.3998	3.34089	1.09107			350	64.9303	117.771	47.9998	43.2265	130.221	81.293	56.7627	134.135	58.1712	81.6124	12.0633
														352	2.59399	0.862911	4.24592	3.98424	1.47964	1.85759	1.71803	2.23796	11.0257	3.334	1.03079			352	66.4728	119.364	48.5447	43.8775	131.029	82.6154	55.9425	133.138	58.7534	82.193	12.0462
														354	2.10571	1.12599	4.43168	4.0351	1.73858	1.9372	1.6276	1.42415	11.4392	3.31836	1.08543			354	66.2953	119.35	48.1524	42.8874	130.635	82.5137	57.2586	134.359	58.0303	82.1646	12.1396
														356	1.95312	0.978667	4.19285	4.39114	1.29469	2.01681	2.10232	1.44958	11.2817	3.29565	1.07641			356	67.3828	116.604	47.9998	42.9281	126.146	80.4792	56.9344	135.173	57.758	81.2672	11.8341
														358	2.10571	0.726108	5.70546	4.15378	1.92353	1.75144	1.51458	2.28882	10.7107	3.43112	1.03972			358	68.4482	114.892	48.7409	43.0094	126.402	82.3684	57.888	134.176	56.5279	81.3836	11.6742
														360	2.96021	0.631398	4.82974	4.30637	1.47964	1.9372	1.37894	1.16984	11.1438	3.31524	1.0898			360	69.3137	114.666	47.542	42.711	124.512	81.4819	57.7354	135.132	55.711	80.9784	11.7023
														362	2.41089	0.768201	6.47503	4.42505	1.77557	2.01681	1.10768	1.60217	12.4039	3.66504	1.2466			362	69.6245	113.884	47.8908	42.9959	123.567	82.4701	58.0978	133.362	55.9552	80.8718	11.4617
														364	2.50244	0.915527	4.90935	3.74688	1.68309	1.53915	1.06246	1.88192	12.6993	3.43779	1.23614			364	70.0351	114.016	48.1306	42.7246	122.307	83.6763	58.3839	135.254	55.8143	81.1491	11.5218
														366	2.16675	0.820818	5.28087	3.79774	1.68309	1.91067	1.26591	2.00907	12.1086	3.44928	1.17462			366	70.712	112.358	47.9998	41.6395	121.145	83.7199	58.7654	134.806	55.8519	80.7775	11.4066
														368	2.10571	0.757678	4.13978	3.83165	1.6646	1.83105	1.58239	1.60217	13.7624	3.47528	1.33712			368	71.4888	113.618	48.8717	41.409	121.362	83.5746	58.5747	131.856	56.1805	80.7706	11.2389
														370	2.2583	0.936574	3.44981	3.69602	1.49814	2.28218	1.28852	1.90735	12.8568	3.35263	1.22715			370	71.9993	112.398	48.305	41.2191	120.042	82.63	59.1087	130.92	55.6735	80.2551	11.0886
														372	2.16675	0.98919	3.07829	3.79774	1.84955	1.99028	1.51458	2.82288	13.8806	3.56554	1.32009			372	73.5529	112.305	48.3486	41.7616	121.421	84.214	58.7654	132.589	54.434	80.8212	11.271
														374	1.86157	1.27332	3.18444	3.89947	1.72008	1.72491	1.6276	1.78019	12.6205	3.29912	1.19898			374	73.8192	109.333	48.7191	42.6161	122.681	83.3856	60.482	132.812	54.4621	80.9233	11.132
														376	2.0752	0.694538	2.94561	3.78079	1.38716	2.20257	1.42415	1.7039	13.4671	3.29789	1.30674			376	74.6848	108.218	49.7655	43.2671	122.267	84.461	60.73	132.222	54.6218	81.1375	10.9451
														378	2.16675	0.662968	3.26405	3.91642	2.20096	1.99028	1.87627	3.02633	13.349	3.60589	1.25712			378	75.4949	106.228	49.8744	42.711	120.928	83.313	62.1796	131.694	54.9223	80.8161	10.74
														380	2.0752	0.799771	2.75985	4.13683	1.42415	1.77798	1.31113	2.39054	12.9355	3.29011	1.24835			380	75.8612	105.617	48.6755	43.1179	120.633	83.4874	61.6264	132.812	53.833	80.6294	10.8564
														382	2.44141	0.694538	3.13137	3.76383	1.84955	2.09642	1.42415	2.41597	13.6049	3.49135	1.29895			382	76.3161	105.259	50.0488	42.9552	120.771	85.6963	61.0733	130.127	53.6452	80.6546	10.6571
														384	1.80054	0.673491	2.70678	4.25551	1.73858	2.1495	1.51458	2.36511	13.4277	3.40353	1.29481			384	76.8599	104.755	50.2014	42.7789	120.81	84.8825	62.542	129.822	54.0208	80.7414	10.5688
														386	1.86157	0.715585	2.62717	3.64516	1.6646	2.06989	1.76324	2.56856	12.148	3.2293	1.14653			386	77.6256	104.37	48.9371	42.8331	119.885	86.5973	62.0461	128.438	53.5889	80.4801	10.5041
														388	2.7771	1.36803	3.60904	3.54343	2.29344	2.6537	1.1981	1.85649	12.5614	3.54008	1.16278			388	77.6922	103.667	49.5475	41.8972	119.432	85.9433	62.8662	126.119	53.5419	80.0785	10.3114
														390	1.83105	0.715585	3.31713	3.88251	2.08999	2.25565	1.31113	2.77201	12.6402	3.42392	1.19645			390	78.3691	102.937	47.542	40.663	118.29	87.1059	63.3621	126.892	53.6076	79.8632	10.4206
														392	2.19727	0.820818	2.68024	3.88251	2.0715	1.6453	1.42415	2.67029	13.1324	3.39161	1.25194			392	79.3679	100.416	47.6728	41.8701	118.329	86.5827	63.9534	126.119	54.1147	79.8251	10.1945
														394	2.44141	1.06285	3.18444	4.23855	1.84955	1.9372	1.40155	4.34875	12.2267	3.63234	1.14257			394	79.612	101.186	48.3704	40.7579	118.802	85.5509	64.9071	125.509	53.5513	79.8051	10.2224
														396	1.89209	0.905004	2.94561	4.40809	2.18247	1.99028	1.01725	5.23885	12.1873	3.64078	1.17228			396	79.5566	101.425	48.3922	40.88	119.964	86.0741	64.888	124.939	53.2227	79.9267	10.2656
														398	1.61743	1.03128	2.78639	4.40809	2.21946	2.17604	1.80845	3.94185	12.9158	3.65609	1.21255			398	81.2766	99.0362	48.5012	41.8701	120.042	84.8243	64.7926	123.169	53.5795	79.6769	10.0199
														400	1.92261	1.38908	2.54755	3.96729	1.92353	2.38833	1.40155	3.17891	12.8764	3.51059	1.20309			400	81.0325	100.92	49.6129	41.7345	119.432	86.3066	64.6973	122.579	53.1381	79.9392	9.99283
														402	2.13623	0.768201	2.54755	4.40809	2.21946	1.83105	1.49197	2.72115	12.7583	3.43134	1.21216			402	81.7871	98.2135	50.3322	42.6025	118.644	84.9261	65.1932	122.294	52.002	79.555	9.80467
														404	2.31934	0.747154	2.46794	4.13683	1.88654	2.09642	1.92148	2.03451	12.5417	3.35022	1.1856			404	83.4517	97.4041	50.5284	41.748	118.251	85.8707	65.7082	121.887	51.8517	79.6334	9.78526
														406	2.38037	0.694538	2.89254	4.71327	1.88654	2.54755	2.19274	1.83105	12.5221	3.51785	1.18066			406	83.485	100.045	51.8799	42.3448	119.393	85.362	66.3757	121.745	52.0395	80.2966	9.79821
														408	2.0752	0.736631	2.99868	3.98424	1.83105	1.83105	2.12493	2.67029	12.8961	3.46091	1.21664			408	84.1286	97.1786	51.0733	43.4163	119.019	85.4347	67.1005	120.565	52.5747	80.0545	9.57664
														410	2.7771	0.778724	2.54755	4.39114	1.70159	1.91067	1.85366	2.46684	12.6402	3.45194	1.19425			410	84.8833	96.8999	50.8772	42.8738	118.211	86.234	67.5964	117.533	52.3306	79.7155	9.40034
														412	2.28882	0.620875	2.52102	3.8147	1.97902	2.06989	1.85366	3.0009	12.2464	3.37725	1.14562			412	85.3604	96.8734	50.572	42.9823	118.743	86.0741	67.2531	119.344	52.3963	79.9554	9.54525
														414	1.86157	0.883957	2.52102	4.76413	1.86805	1.96374	1.98929	2.74658	13.4671	3.56283	1.28704			414	85.8265	96.3161	51.2477	42.7653	118.763	85.7399	67.5774	117.045	51.2414	79.6136	9.42893
														416	1.86157	0.852388	2.6537	3.88251	1.83105	1.99028	2.48662	2.95003	12.2858	3.42155	1.14313			416	85.8598	95.6925	50.6156	43.769	118.979	85.8416	67.4248	118.368	52.3118	79.8735	9.43318
														418	1.77002	0.799771	2.28218	3.89947	1.99751	2.28218	1.2207	2.72115	13.1718	3.34942	1.26276			418	86.0929	93.1317	49.0025	43.7012	118.014	85.5655	67.6155	117.126	50.9972	79.0275	9.37527
														420	2.19727	0.799771	2.33526	4.39114	1.96052	1.91067	1.42415	2.41597	12.8371	3.36354	1.22776			420	88.0571	95.52	49.4385	43.2536	118.231	84.8243	67.6346	115.479	50.8376	79.2528	9.37789
														422	2.0752	0.926051	2.41487	4.40809	2.053	1.69837	1.40155	3.20435	13.0143	3.46619	1.24163			422	87.5355	91.8844	50.136	41.8159	117.719	85.5364	67.9588	114.339	50.293	78.5798	9.27198
														424	2.04468	0.905004	3.39674	4.18769	1.70159	2.28218	1.42415	2.69572	12.3252	3.44032	1.15986			424	88.1237	96.1569	49.8308	42.9145	117.758	86.4083	66.8335	115.377	51.0348	79.382	9.3836
														426	1.77002	0.789248	3.34367	4.47591	1.77557	2.1495	1.44676	4.73022	12.2661	3.63855	1.16974			426	89.2445	97.7226	49.6129	43.1044	118.9	86.4083	68.2449	114.115	51.0348	79.8209	9.4128
														428	1.98364	0.894481	2.57409	4.08596	1.60911	2.30872	1.53718	4.29789	11.5573	3.4276	1.08427			428	89.6884	97.8553	49.3949	42.6432	118.27	86.2049	67.5583	115.702	50.9503	79.8075	9.5168
														430	2.04468	0.673491	3.15791	4.10292	2.42291	2.06989	1.87627	5.62032	11.2817	3.69445	1.06157			430	89.8438	99.5536	48.8281	42.711	122.74	86.5101	67.5392	115.499	50.3024	80.3919	9.86469
														432	2.01416	0.862911	2.97215	3.96729	2.20096	2.28218	2.03451	5.23885	11.2817	3.65052	1.04317			432	89.5663	101.279	48.7627	42.6704	121.204	85.8561	69.4084	112.793	50.6967	80.2485	9.64027
														434	3.08228	1.24175	2.6537	3.86556	2.10849	2.30872	1.49197	3.50952	11.2423	3.50047	1.01005			434	89.9991	102.95	48.9371	42.4127	122.188	85.4492	68.3975	112.488	51.1099	80.4369	9.74463
														436	1.95312	1.01024	2.30872	4.18769	1.96052	2.30872	1.53718	3.25521	11.4392	3.32895	1.06035			436	90.0324	106.387	49.3077	41.9922	123.035	87.2221	70.9343	110.881	50.8376	81.181	9.83291
														438	2.28882	0.98919	2.30872	4.17074	1.99751	2.30872	1.6276	2.46684	11.5376	3.29953	1.06804			438	90.1656	115.781	47.8254	41.3683	122.385	87.0042	69.7517	112.447	49.908	81.8485	10.4013
														440	2.56348	1.14704	3.13137	3.6282	2.42291	2.97215	1.58239	2.23796	11.1045	3.42111	0.993355			440	92.1076	120.69	49.7219	40.3375	125.417	86.5682	69.0269	110.779	51.3071	82.884	10.6811
														442	2.65503	0.862911	2.28218	4.15378	1.97902	3.31713	1.6276	1.90735	11.7542	3.39324	1.09289
														444	2.99072	0.926051	1.88413	3.8147	1.81256	4.21939	1.28852	2.21252	11.4982	3.4052	1.07625
														446	2.92969	0.957621	2.25565	3.76383	2.60787	4.48476	1.1981	2.67029	11.9708	3.64873	1.10375
														448	3.02124	0.789248	2.73331	3.45866	2.01601	4.56437	1.74063	2.84831	12.0889	3.69563	1.10834
														450	2.65503	0.841864	2.6537	3.83165	2.27495	4.06016	1.53718	2.95003	10.6516	3.49513	0.955401
														452	1.67847	0.799771	2.52102	3.37389	3.32919	3.31713	1.10768	3.12805	11.8329	3.45424	1.09878
														454	2.10571	0.905004	2.09642	3.98424	2.29344	2.60063	2.10232	3.07719	10.0216	3.24295	0.891439
														456	1.64795	0.694538	2.97215	3.52648	3.58813	2.22911	1.69542	2.5177	12.1873	3.45098	1.13574
														458	1.46484	0.778724	2.1495	3.78079	2.4599	1.85759	1.51458	2.36511	11.7936	3.1294	1.11807
														460	1.80054	0.662968	3.13137	3.71297	2.92229	1.99028	1.71803	2.9246	11.0257	3.32097	1.01095
														462	1.98364	0.789248	1.91067	3.84861	2.29344	2.22911	2.62225	3.48409	10.8485	3.3344	0.985241
														464	1.7395	0.862911	1.72491	3.76383	2.4599	2.33526	2.07972	3.12805	11.7542	3.31647	1.09098
														466	1.89209	0.799771	1.99028	3.47561	2.70034	1.77798	2.73528	3.61125	11.1241	3.34519	1.01564
														468	2.0752	0.799771	3.29059	4.00119	3.19972	1.67183	4.67936	3.20435	12.8764	3.97761	1.18082
														470	2.16675	0.841864	3.02522	3.50952	3.58813	1.48607	5.6514	2.74658	12.1873	3.91143	1.13208
														472	2.22778	0.947097	2.866	4.28942	1.99751	1.67183	5.01845	3.10262	9.94282	3.56261	0.902919
														474	2.04468	1.24175	2.22911	3.66211	2.68185	2.06989	5.80964	3.96729	10.947	3.85036	0.996374
														476	2.28882	0.831341	2.06989	3.74688	4.34644	1.83105	8.36408	3.56038	10.3563	4.15502	1.0607
														478	1.92261	0.757678	2.54755	3.71297	3.44016	2.22911	11.3254	4.1453	10.6516	4.52582	1.26879
														480	2.34985	0.915527	2.46794	3.61125	4.01352	3.15791	10.2177	4.65393	10.3957	4.64259	1.12867

## Sheet: Fig. 4cde
TTYH1			100 mV										TTYH2			100 mV												TTYH3			100 mV
seconds	cell 1	cell 2	cell 3	cell 4	cell 5	cell 6	cell 7	cell 8	ave	sem			seconds	cell 1	cell 2	cell 3	cell 4	cell 5	cell 6	cell 7	cell 8	cell 9	cell 10	ave	sem			seconds	cell 1	cell 2	cell 3	cell 4	cell 5	cell 6	cell 7	cell 8	cell 9	ave	sem
0	5.84529	23.0026	7.48484	10.0708	13.5986	4.60538	2.20097	5.24902	9.00719	2.35235			0	6.03309	17.6611	19.6167	1.65154	2.14548	2.96959	5.27518	3.43179	4.60976	6.52256	6.99168	2.03788			0	10.5732	2.12296	8.45773	4.00391	6.75964	8.07408	6.32908	10.0431	4.65795	6.78017	0.940055
2	5.73965	19.0735	6.79418	10.0708	14.624	3.45404	1.92353	4.05884	8.21732	2.11211			2	6.26784	17.1837	18.2373	1.43612	1.94203	2.62921	3.57492	2.95963	3.48543	6.20372	6.39199	1.98013			2	9.15527	3.67538	7.4986	4.22363	7.23267	7.65555	6.93943	11.9296	3.27662	6.84297	0.928598
4	6.33827	17.6239	6.19989	13.4995	17.5049	4.18923	2.29344	3.44849	8.8872	2.23768			4	5.5988	17.2855	17.1143	1.29251	2.29344	2.28882	3.19345	2.7984	3.30875	5.12878	6.03027	1.93149			4	9.21161	3.01195	8.02176	4.63867	6.75964	7.96945	6.68733	11.0973	3.18025	6.73089	0.907052
6	7.45333	17.7002	5.89471	11.1479	17.041	3.02401	1.97902	2.80762	8.38098	2.22397			6	5.27015	17.262	17.0532	1.40022	1.72008	1.91322	4.45775	2.40686	2.98751	4.51842	5.89894	1.94718			6	8.5637	3.09156	7.19343	3.66211	6.34766	8.02176	5.93102	10.8476	2.44141	6.23336	0.926519
8	6.40869	15.2206	5.46104	11.7403	14.7949	3.92567	1.70159	2.59399	7.73085	1.91779			8	5.05888	16.9412	15.6494	1.32841	2.14548	2.40619	8.8065	2.26866	3.08388	4.18136	6.18699	1.83985			8	8.10359	2.95888	6.49588	4.8584	6.08826	7.84738	5.49316	9.40496	2.40928	5.9622	0.776158
10	6.39695	14.8392	5.07556	11.5249	12.8418	2.67722	1.92353	2.28882	7.19599	1.82374			10	4.38984	17.0351	15.4663	1.43612	2.0715	2.11275	7.72749	2.42989	2.26473	4.69151	5.96252	1.84037			10	7.77494	2.98542	5.86373	3.51562	5.8136	8.17871	5.22779	8.12877	2.15229	5.51565	0.754909
12	6.60823	13.504	4.81856	11.5428	13.4277	2.84368	1.6276	2.2583	7.07887	1.78056			12	4.33115	16.9959	14.9658	1.32841	2.25645	2.31229	7.09534	2.31473	2.15229	3.66211	5.74145	1.81279			12	7.75616	3.63557	5.55856	3.56445	5.67627	8.05664	4.85628	8.15652	1.83105	5.45461	0.743469
14	5.54011	11.2152	4.16003	13.3739	12.9883	3.7176	2.08999	2.10571	6.89885	1.70621			14	3.66211	16.6282	13.794	1.32841	2.27495	2.08928	8.28334	2.34928	3.14813	3.94451	5.75021	1.72416			14	7.88762	3.29059	5.0136	4.10156	5.70679	7.20215	4.39188	7.65714	3.14813	5.37772	0.612286
16	4.91803	10.0327	3.75848	15.2229	13.0127	2.59399	2.79282	2.13623	6.80847	1.83261			16	3.49778	15.8613	13.794	1.36431	2.29344	2.26534	9.59124	2.67173	3.66211	3.21573	5.8217	1.69027			16	8.00969	3.71518	4.38145	3.44238	4.98962	8.0392	4.28573	6.49192	2.12017	5.05282	0.684744
18	4.13161	11.1008	3.5818	14.9716	12.5	2.7882	3.21822	2.07519	6.79592	1.82384			18	3.2513	15.877	14.4775	1.43612	2.4784	2.13623	9.67843	2.54505	2.05592	3.06998	5.70059	1.76799			18	7.54019	3.6223	3.90189	2.63672	5.06592	7.44629	4.13978	6.63064	3.7906	4.97493	0.600765
20	4.15509	12.4359	3.21238	14.5946	11.9141	2.66335	2.0715	1.70898	6.59448	1.90565			20	3.07523	15.4544	13.794	1.40022	2.44141	1.61978	8.91549	1.66983	2.81083	3.10642	5.42876	1.70346			20	7.66226	4.65725	3.94549	2.58789	4.56238	7.96945	3.99382	5.21573	3.75848	4.92808	0.597428
22	3.9086	12.0926	3.00357	18.8132	11.6699	2.77433	2.12698	1.67847	7.00846	2.24575			22	2.54704	15.7048	13.4888	1.79515	2.053	1.71368	8.34874	2.04986	2.42534	3.19751	5.33239	1.69301			22	7.5308	3.6223	3.90189	2.97852	4.2572	7.4986	4.09997	5.38219	5.17193	4.93816	0.544432
24	3.56821	11.5585	2.48959	15.6717	10.1807	3.03789	1.46114	1.92261	6.23629	1.91553			24	2.48836	15.2901	12.9273	1.83106	2.053	2.39446	7.97817	1.94622	1.78287	2.96066	5.16521	1.63074			24	7.19276	4.03363	3.57492	2.41699	4.5929	8.17871	3.3304	4.27246	4.78644	4.7088	0.615924
26	3.55647	9.38416	2.6984	17.7361	10.376	3.16273	2.34893	1.49536	6.34477	2.00748			26	2.18318	16.0413	12.9883	1.50793	2.10849	1.81932	7.5422	1.81954	1.71862	3.06087	5.07897	1.70731			26	7.19276	3.05176	3.59671	2.83203	3.76892	7.34166	3.25079	4.60538	4.88281	4.50254	0.568551
28	3.38041	12.5504	2.3611	19.0466	10.083	3.75921	1.57212	1.61743	6.79627	2.26911			28	2.41793	15.4075	12.4512	1.54383	1.94203	1.78411	7.65119	1.9347	1.70256	2.72381	4.95588	1.6364			28	7.04252	3.50289	3.35693	1.87988	3.31116	7.42885	2.89254	3.88406	5.20405	4.2781	0.63067
30	3.533	10.643	2.32897	19.621	10.2295	2.92691	1.60911	1.52588	6.55217	2.27769			30	2.07754	15.7909	12.207	1.79515	2.20097	2.26534	7.29152	2.32625	1.67044	2.82402	5.04491	1.62277			30	6.41339	3.42328	2.89917	2.19727	3.8147	8.59724	3.01195	3.52339	4.17609	4.2285	0.672394
32	4.6598	10.2997	2.13623	20.4109	10.9863	3.30145	2.0345	1.43433	6.9079	2.33249			32	2.21839	15.6813	11.9873	1.75925	2.0715	2.60573	7.20433	2.98266	1.558	2.66004	5.07285	1.59063			32	6.4979	3.22425	2.70299	1.95312	3.26538	8.84138	2.3618	3.93954	5.20405	4.22116	0.748969
34	4.53069	9.15527	1.84712	20.1237	10.2539	5.14637	2.0345	1.80054	6.86151	2.21513			34	1.88974	15.6031	12.4878	1.61564	2.0715	1.64325	6.3215	3.59301	1.44557	2.76025	4.94313	1.62312			34	6.79838	3.23752	2.70299	1.85547	3.37219	8.0392	2.53429	3.63437	4.62582	4.08891	0.687238
36	3.67385	8.27789	2.00774	22.8164	11.5234	2.33043	2.14548	1.83106	6.82578	2.60378			36	2.03059	15.6266	12.2559	2.15418	2.29344	1.90148	6.38689	1.79651	1.73468	2.73292	4.89131	1.61068			36	6.2162	3.02522	3.02996	2.14844	3.31116	7.23703	2.37506	3.57888	5.20405	4.014	0.59453
38	2.88743	8.27789	1.73468	21.3444	10.9863	2.85756	1.70159	1.64795	6.42972	2.45975			38	1.94843	15.2979	10.6445	1.93876	1.92353	1.63152	5.77654	1.85409	2.12017	3.01532	4.61508	1.50581			38	6.26315	3.15791	2.37601	2.17285	2.97546	7.86482	2.25565	3.77308	5.36467	4.02262	0.674385
40	2.80527	9.04083	1.54194	21.7931	9.86328	2.84368	1.97902	1.46484	6.4165	2.49499			40	1.52588	14.4841	10.791	2.11828	1.6276	2.00712	6.12531	1.84257	1.95955	2.65093	4.51324	1.46417			40	6.34766	3.03849	2.37601	2.00195	3.15857	7.79506	2.26892	3.55114	4.97918	3.94633	0.669857
42	4.22551	9.30786	1.63831	23.1575	9.35059	3.12112	2.84831	1.40381	6.88162	2.57541			42	1.33808	14.6328	10.8276	1.29251	1.72008	2.38272	5.65665	2.18805	2.3611	2.58716	4.49868	1.47314			42	6.79838	3.13137	3.02996	1.48926	3.12805	8.17871	1.99028	3.49565	5.9429	4.13162	0.763439
44	4.03771	9.4223	1.83105	21.3444	9.17969	4.09213	1.49814	1.28174	6.58589	2.3963			44	1.76063	14.7267	11.2549	1.29251	1.97902	2.12449	5.14439	2.0038	2.34504	2.33209	4.49635	1.4957			44	6.19742	4.73686	2.20163	1.92871	2.86865	7.93457	2.09642	2.96853	5.87865	4.09016	0.724573
46	3.87338	6.79016	1.91136	22.3855	9.08203	4.06439	2.60787	1.46484	6.52245	2.43895			46	1.53762	15.024	10.8521	1.61564	1.6461	2.07754	5.24248	1.81954	2.71446	2.64182	4.51713	1.49796			46	6.20681	5.13491	2.35421	1.9043	3.00598	7.01032	2.32199	3.55114	5.71803	4.13419	0.63591
48	3.68558	9.04083	1.3492	21.093	10.1562	3.35693	2.29344	1.15967	6.51687	2.4015			48	1.39677	15.2666	11.5112	1.29251	2.0715	1.71368	5.10079	1.75044	2.34504	2.55983	4.50084	1.56649			48	6.50729	5.21453	2.85557	2.29492	3.0365	7.88225	1.83105	3.2737	5.87865	4.30827	0.705973
50	3.77948	6.44684	1.39738	21.3085	9.42383	2.58012	1.84955	1.19019	5.99698	2.40565			50	1.23244	15.3918	11.1694	1.50793	1.84955	1.5963	4.87191	2.02683	2.3611	2.52339	4.45307	1.55893			50	6.15047	4.89608	2.44141	1.92871	2.62451	7.37653	1.84432	3.10724	4.4652	3.8705	0.655631
52	4.33115	9.23157	1.47769	22.5292	9.59473	2.60787	1.51663	1.09863	6.54843	2.57954			52	1.38503	15.2744	10.0098	1.1489	2.08999	3.14566	4.87191	1.37041	2.00773	2.79669	4.41005	1.48802			52	6.32888	4.25919	2.24522	1.92871	2.7771	8.05664	1.79125	3.66211	5.42892	4.05311	0.724773
54	3.77948	10.2615	1.42951	25.3834	9.35059	2.31656	1.83106	1.61743	6.9962	2.90509			54	1.30287	15.1101	10.1807	1.1848	1.73858	1.43198	4.92641	1.56618	2.32897	2.66915	4.24397	1.50824			54	6.29132	5.58604	2.20163	1.80664	2.76184	7.72531	1.65856	2.74658	5.55741	4.03726	0.751739
56	3.88512	9.00269	1.60619	22.601	9.44824	2.41366	1.57212	1.52588	6.50686	2.57146			56	1.32634	14.6797	10.1318	1.43612	1.94203	1.5024	4.47954	1.40496	1.65437	2.82402	4.13814	1.47075			56	6.24437	5.09511	2.24522	1.58691	2.41089	6.85338	1.9372	2.8853	4.27246	3.72565	0.652987
58	4.02597	9.38416	1.14039	23.5524	8.61816	2.52464	1.59061	1.12915	6.49568	2.69502			58	1.26765	14.445	8.98438	1.47202	1.70159	1.64325	5.34058	1.43951	1.91136	2.64182	4.08471	1.40573			58	6.15047	4.67052	2.07084	1.41602	2.31934	7.09752	1.63203	2.80207	4.94706	3.67843	0.696226
60	3.74427	9.11713	1.52588	22.206	10.0342	2.053	1.57212	1.58691	6.47994	2.557			60	1.23244	14.8284	9.66797	1.86696	2.58937	1.71368	4.85011	3.14389	1.8953	2.61449	4.44026	1.41201			60	7.45568	4.85628	2.35421	1.2207	2.24304	7.01032	2.33526	3.24596	3.98335	3.85609	0.730399
62	3.79122	10.5667	1.28495	22.5471	8.52051	2.58012	1.46114	1.31226	6.508	2.60463			62	1.56109	15.6109	9.92432	1.57973	1.94203	1.61978	4.32696	1.40496	1.54194	2.28654	4.17983	1.53755			62	6.35705	4.73686	2.00544	1.75781	2.33459	7.25446	1.67183	2.46915	4.40096	3.66535	0.701052
64	3.6269	8.27789	1.39738	22.0445	8.56934	2.3443	1.36867	1.31226	6.11765	2.50826			64	1.37329	15.6266	9.52148	1.65154	1.81256	2.00712	4.26156	1.6468	1.65437	2.31387	4.18692	1.51256			64	6.29132	4.19285	2.37601	1.7334	2.28882	7.11496	2.1495	3.21822	4.07972	3.71609	0.634754
66	3.36867	9.53674	1.49376	22.6369	8.91113	2.41366	1.40566	1.19019	6.36958	2.60695			66	1.29113	15.251	9.41162	1.68744	1.70159	1.1268	4.18527	1.8656	2.15229	2.36853	4.10412	1.48289			66	6.19742	4.7634	2.39781	1.19629	2.42615	6.45229	1.85759	2.94078	4.36883	3.62228	0.633485
68	4.11987	9.26971	1.49376	22.96	9.27734	2.3443	1.51663	1.2207	6.52529	2.62741			68	1.4085	15.5561	9.92432	1.32841	1.77557	1.98364	5.67845	1.52012	4.24034	2.906	4.63215	1.50233			68	6.45095	4.68378	2.17983	1.78223	2.22778	7.4986	2.03008	2.74658	4.81856	3.82427	0.706429
70	4.36636	9.00269	1.52588	21.0571	9.08203	3.35693	2.20097	1.43433	6.50329	2.3445			70	1.46719	14.8832	9.375	1.40022	1.70159	2.03059	5.62395	2.24563	1.99167	2.38675	4.31058	1.43758			70	6.28193	4.73686	2.63759	1.2207	2.67029	6.22559	3.07829	2.44141	6.32838	3.95789	0.653371
72	3.83817	9.68933	1.87924	20.8776	9.00879	2.45528	3.01477	1.06811	6.47891	2.35009			72	1.19723	15.384	8.22754	1.61564	2.0345	1.51414	4.92641	1.34738	1.39738	3.22484	4.08691	1.45803			72	6.2162	4.20612	2.09263	1.75781	2.28882	5.91169	2.4016	2.52464	7.7097	3.90102	0.732267
74	3.68558	8.88824	1.99167	20.0698	8.03223	2.02526	1.88654	1.58691	6.02078	2.25091			74	1.11507	15.5874	8.93555	1.61564	1.70159	1.65499	5.19889	1.83106	1.63831	2.18633	4.14649	1.50414			74	5.39926	4.81647	1.89645	1.9043	2.18201	6.46973	1.88413	2.2472	7.19572	3.77725	0.728024
76	3.21608	8.01086	1.49376	17.9336	8.47168	2.87143	1.49814	1.43433	5.61623	2.02698			76	1.19723	16.1039	8.34961	1.50793	1.84955	2.00712	4.45775	2.47595	1.73468	2.35942	4.20431	1.50343			76	6.08474	4.65725	2.37601	1.44043	2.24304	6.8185	1.45954	2.6911	7.1636	3.88158	0.773224
78	3.35693	7.74384	1.71862	17.8438	8.00781	3.0795	1.47964	1.61743	5.60595	1.97912			78	1.10333	16.0491	8.95996	1.1489	2.25645	1.44372	5.0572	1.17464	1.79893	2.08613	4.10784	1.56059			78	5.81242	4.36534	2.35421	1.12305	2.48718	6.64411	1.65856	2.10849	9.25164	3.97834	0.915298
80	3.74427	11.4822	1.81499	17.5566	10.4492	2.80207	1.2207	1.06811	6.26727	2.16521			80	1.09159	15.877	9.09424	1.40022	2.01601	1.5024	4.46865	1.3589	1.76681	2.16811	4.07439	1.54042			80	6.42278	4.00709	1.96184	1.75781	2.09045	6.62667	1.8974	2.94078	9.09103	4.08843	0.889664
82	3.80296	12.1689	1.31707	18.8311	12.5	2.53851	2.34893	1.43433	6.86773	2.35845			82	1.10333	15.9943	8.3374	1.93876	2.01601	1.5963	5.74384	1.41648	1.41345	2.45963	4.20195	1.52371			82	5.79364	3.99382	2.31062	1.48926	1.78528	6.17327	1.95047	2.82981	11.0827	4.15654	1.03761
84	3.30998	12.5122	1.23677	19.8185	9.15527	2.09462	2.01601	1.37329	6.43958	2.40485			84	1.34982	16.01	8.69141	1.61564	2.053	1.81932	4.47954	1.48557	1.75074	2.23188	4.14869	1.51853			84	6.27254	3.82133	2.24522	1.48926	1.98364	6.24302	2.24238	1.96977	11.2433	4.16783	1.07432
86	4.17856	13.2751	1.30101	18.8311	10.2295	3.59275	1.70159	1.2207	6.7913	2.32463			86	1.11507	15.9396	8.88672	1.79515	2.053	4.42505	5.29698	1.33586	2.29685	2.19544	4.53397	1.49448			86	6.22559	4.89608	2.31062	1.78223	1.83105	5.96401	3.86114	1.96977	12.207	4.56083	1.12272
88	5.07061	13.0844	1.31707	17.7361	9.15527	4.03664	1.90504	1.34277	6.70599	2.14939			88	1.09159	15.83	8.98438	1.43612	1.6646	3.54473	4.32696	1.42799	2.12017	2.12257	4.25491	1.50568			88	5.69035	4.7634	2.5068	1.51367	1.51062	5.99888	5.0155	1.96977	15.066	4.89278	1.40673
90	4.97671	12.0163	1.06008	17.3771	8.10547	1.96977	1.53513	1.15967	6.02502	2.13322			90	1.07985	15.4935	7.54394	1.65154	1.68309	5.51664	4.9809	1.53164	2.18442	2.11346	4.3779	1.42881			90	5.63401	4.75013	2.02724	2.31934	1.93787	6.2779	8.12033	2.63561	14.9376	5.40444	1.39497
92	3.80296	12.7411	1.41345	17.1257	9.13086	2.17785	2.73733	1.34277	6.30901	2.11623			92	1.58457	15.6422	8.36182	1.54383	1.68309	4.24899	4.39235	1.61225	2.39322	2.04058	4.35029	1.44493			92	6.17864	4.75013	2.33241	1.36719	2.04468	6.5918	10.1106	2.13623	15.58	5.67686	1.55976
94	3.93207	10.91	1.33314	16.4436	8.52051	1.90041	2.01601	1.31226	5.796	1.98054			94	1.51414	15.9004	7.08008	1.32841	2.0715	5.51664	4.34875	1.48557	1.59013	2.48696	4.33226	1.44874			94	5.7373	4.56437	2.39781	1.83105	1.54114	6.85338	10.3229	2.02526	14.6806	5.55042	1.4959
96	3.63863	13.7711	1.62225	15.8691	8.81348	3.10724	2.81132	1.43433	6.38343	2.01953			96	3.9086	15.6031	7.14111	1.57973	1.88654	5.56359	4.15257	1.39344	1.59013	2.59627	4.54151	1.38864			96	6.07535	4.98896	2.65939	1.78223	1.64795	6.67899	11.3578	1.91428	13.235	5.59333	1.42222
98	3.48605	11.8637	1.20464	15.923	8.27637	3.02401	1.86805	1.61743	5.90791	1.94651			98	2.91091	15.6187	7.38525	1.25661	1.6276	4.50721	3.91279	1.38193	1.50982	2.51428	4.26251	1.41589			98	5.35231	5.42682	2.31062	1.63574	1.54114	6.57436	9.04913	1.99751	13.6526	5.28225	1.35841
100	3.54473	10.91	1.23677	14.6125	8.49609	2.16397	1.86805	1.15967	5.49898	1.82362			100	4.0025	15.7283	7.4585	1.54383	1.77557	2.75832	4.21797	1.53164	1.50982	2.17722	4.27036	1.42126			100	5.79364	5.06857	1.98364	1.41602	1.46484	6.22559	8.65107	2.41366	14.5842	5.28903	1.43228
102	3.84991	10.0327	1.67044	13.4098	8.83789	2.53851	1.2392	1.46484	5.3804	1.66133			102	3.26303	15.9865	7.18994	1.57973	1.68309	2.87569	3.7929	1.63528	1.70256	2.10435	4.18131	1.4376			102	5.3617	5.18799	2.17983	2.39258	1.98364	6.26046	8.04072	1.83105	13.8775	5.23505	1.30812
104	4.78891	11.94	1.44557	12.9789	7.86133	2.31656	1.55362	1.2207	5.51321	1.71008			104	3.47431	15.9943	7.03125	1.61564	1.6461	2.45314	3.90189	1.65831	2.03986	2.06791	4.18828	1.43203			104	5.84998	4.20612	2.37601	1.19629	1.75476	6.33022	8.3857	2.19172	13.6205	5.10125	1.33634
106	4.40157	10.2615	1.75075	13.338	7.76367	2.42754	1.60911	1.19019	5.34279	1.62176			106	3.12218	16.143	7.8125	1.79515	1.40566	3.05176	4.20707	1.46254	2.15229	2.07702	4.32292	1.46411			106	5.90633	4.61744	2.13623	1.26953	1.40381	5.94657	8.81029	2.2472	14.006	5.14926	1.39402
108	5.07061	11.4441	1.73468	13.1764	7.29981	2.09462	1.88654	1.2207	5.49093	1.66183			108	3.39215	15.8222	7.53174	2.08238	1.72008	2.47662	4.26156	1.38193	2.79477	2.07702	4.35404	1.4118			108	5.69035	4.92262	2.17983	1.78223	1.95312	6.13839	7.82842	2.16397	16.2546	5.43484	1.53829
110	4.68327	10.4904	1.67044	11.83	7.17773	2.06687	1.6646	1.25122	5.10432	1.50165			110	3.70906	16.3308	7.29981	1.47202	1.86805	2.61747	3.86919	1.52012	2.66627	2.00414	4.33569	1.4597			110	5.94389	4.88281	2.09263	1.75781	1.84631	6.12095	9.24815	1.91428	16.4152	5.58023	1.60692
112	5.10583	11.1771	1.6865	10.6452	7.44629	2.1501	1.84955	1.49536	5.19449	1.4448			112	3.38041	16.0022	7.37305	1.57973	1.72008	4.10814	3.58582	1.40496	1.42951	1.81283	4.23967	1.45159			112	6.06596	5.34721	2.28882	1.34277	1.61743	5.14439	10.8271	1.80331	16.9613	5.71093	1.73263
114	5.28189	12.6266	1.47769	10.2683	8.05664	2.06687	2.4784	1.2207	5.43464	1.55456			114	3.30998	16.1587	7.38525	1.93876	1.51663	4.0964	3.92369	1.5777	1.60619	1.81283	4.33261	1.45501			114	5.6434	5.82488	2.15803	1.14746	1.57166	5.7373	10.3892	2.85756	17.3468	5.85293	1.73141
116	4.97671	12.0926	1.46163	10.2324	9.74121	2.03913	2.49689	1.40381	5.55554	1.56994			116	3.00481	16.0256	7.16553	1.47202	1.77557	2.86396	4.90461	1.33586	1.47769	2.64182	4.26675	1.44791			116	5.67157	5.2676	2.17983	1.31836	1.72424	6.34766	10.0973	1.88654	16.7365	5.69218	1.68196
118	4.70675	11.3678	1.73468	9.72972	7.69043	2.30269	1.36867	1.2207	5.01518	1.43627			118	3.40388	15.8848	7.16553	1.25661	2.20097	3.55647	3.782	1.53164	1.52588	3.03354	4.33413	1.41197			118	5.86877	4.7634	2.04904	1.61133	1.46484	6.76618	10.1637	2.33043	16.9935	5.77902	1.7029
120	4.50721	11.1389	1.09221	10.0708	8.71582	2.56625	1.83106	1.34277	5.15813	1.47434			120	3.16913	15.8926	7.31201	1.65154	1.90504	2.74658	3.7602	1.25525	1.52588	1.94037	4.11586	1.44286			120	5.6434	4.56437	2.20163	1.61133	1.63269	6.43485	9.93812	2.02526	16.5759	5.62528	1.65425
122	5.2232	12.3596	1.52588	8.97576	9.8877	1.8588	2.21946	1.34277	5.42415	1.55474			122	2.88743	15.7048	5.9082	1.47202	1.92353	3.87338	3.7275	1.46254	1.60619	1.94037	4.0506	1.38914			122	5.42743	4.67052	2.33241	1.95312	1.51062	6.43485	9.42064	2.19172	16.865	5.64514	1.64733
124	5.44621	11.5967	1.15646	8.38336	9.5459	1.74782	2.42291	1.28174	5.19763	1.47113			124	3.18087	15.5014	6.40869	1.32841	1.88654	8.36886	4.44685	1.32435	2.21654	2.20455	4.6867	1.42736			124	5.25841	4.64398	2.07084	1.75781	1.14441	6.60924	10.1637	2.96853	17.2183	5.75947	1.71443
126	5.28189	10.643	1.02796	7.82686	9.00879	2.12236	1.73858	1.43433	4.88547	1.35735			126	2.41793	15.83	6.29883	1.36431	1.72008	4.61285	4.68663	1.11706	1.78287	1.84927	4.16799	1.42659			126	5.4556	5.14818	2.5286	2.46582	1.57166	6.41741	10.4423	2.2472	17.7002	5.99744	1.73229
128	4.92976	10.2997	1.23677	7.86276	7.61719	2.1501	1.55362	1.70898	4.66986	1.24757			128	3.4391	15.9709	6.81152	1.25661	1.6461	9.3196	3.8038	1.49709	1.30101	1.84016	4.68859	1.53489			128	5.94389	4.71032	2.11443	1.63574	1.64795	6.52204	9.57987	2.10849	17.6359	5.76652	1.7396
130	5.11756	12.7411	1.25283	7.61144	7.00684	2.3443	1.73858	1.12915	4.86772	1.44685			130	4.43679	16.0413	6.22559	1.29251	1.88654	8.14585	3.58582	1.31283	1.59013	1.93126	4.64486	1.48209			130	5.91572	4.25919	1.96184	1.61133	1.38855	6.15583	9.46045	2.44141	18.5033	5.74418	1.82679
132	5.411	10.5667	1.15646	7.77301	7.86133	2.01139	1.40566	1.12915	4.66434	1.32039			132	3.95555	16.4247	6.06689	1.11299	1.72008	8.7562	3.8038	1.68135	1.57407	2.00414	4.70998	1.52985			132	5.89694	5.49316	2.04904	1.97754	1.23596	6.69643	9.18181	2.27495	21.7478	6.28373	2.12951
134	5.1293	11.0626	1.36526	7.46783	7.9834	2.23333	1.6276	1.12915	4.74981	1.3254			134	4.20204	16.1117	6.04248	1.57973	1.68309	7.10121	3.7166	1.38193	2.08805	2.28654	4.61934	1.4391			134	5.69035	4.71032	2.13623	2.02637	0.961304	6.39997	9.55333	2.44141	20.5592	6.05317	2.02505
136	4.46026	11.4059	1.31707	7.57554	6.51856	1.96977	1.36867	1.12915	4.46812	1.32833			136	3.68558	16.1743	6.89697	1.43612	1.57212	10.0004	4.08718	2.46444	1.36526	1.98592	4.96683	1.54525			136	5.67157	4.71032	1.98364	1.63574	1.41907	6.19071	9.28796	2.49689	20.3665	5.9736	1.99806
138	4.31941	11.9019	1.33314	8.09613	7.56836	2.02526	2.12698	1.09863	4.80872	1.39921			138	4.10814	15.8535	6.04248	1.25661	2.23796	9.33134	3.33514	1.54315	1.38132	2.38675	4.74764	1.48843			138	5.76547	5.65239	1.76566	1.92871	1.20544	6.8185	9.27469	2.6911	20.3343	6.15959	1.99045
140	4.61285	10.9863	1.36526	8.18589	6.25	2.12236	1.88654	1.40381	4.60163	1.27087			140	4.0025	15.7205	5.71289	1.61564	2.25645	9.07311	3.42233	1.5086	1.86318	2.06791	4.72431	1.45063			140	5.55889	5.02877	2.04904	1.46484	1.38855	6.34766	9.12874	1.96977	23.9643	6.32229	2.37614
142	4.68327	11.8256	1.41345	7.59349	7.32422	2.053	1.99751	1.15967	4.75627	1.35974			142	4.27246	15.564	6.16455	1.61564	1.81256	9.4135	4.05448	1.52012	2.03986	1.94948	4.84066	1.45469			142	5.51194	5.20126	1.89645	2.24609	1.19019	6.69643	9.48699	2.38592	19.3706	5.99843	1.89817
144	4.07292	11.7874	1.25283	6.64206	7.86133	1.55362	3.10724	1.83106	4.76356	1.31476			144	4.5659	15.6735	6.32324	1.40022	1.84955	8.86183	3.31334	1.53164	2.16835	1.84927	4.75369	1.45658			144	5.35231	4.63071	2.02724	1.68457	1.44958	6.03376	10.0045	1.94203	22.1333	6.13977	2.20485
146	4.46026	15.1825	1.46163	7.44988	8.27637	2.33043	2.51539	1.2207	5.36214	1.68813			146	4.34289	15.6735	5.62744	1.86696	1.70159	8.02847	3.7493	1.39344	1.20464	1.9677	4.55559	1.43661			146	5.42743	5.10838	2.00544	1.31836	1.15967	5.92913	9.42064	2.71884	24.1571	6.36055	2.3962
148	4.16682	15.1443	1.47769	6.85748	7.34863	2.02526	2.82981	1.06811	5.11477	1.65679			148	4.88281	15.3292	5.46875	1.57973	1.88654	8.35712	3.49862	1.46254	1.25283	1.89482	4.5613	1.41782			148	5.33353	5.25433	2.37601	1.41602	1.20544	6.52204	9.18181	2.58012	21.1053	6.10829	2.06926
150	4.20204	17.7765	1.70256	6.82158	7.8125	2.19172	3.44016	1.49536	5.6803	1.91166			150	4.30767	15.2197	5.26123	1.47202	1.79406	9.09659	3.88009	1.90015	1.8953	1.95859	4.67854	1.4061			150	5.44621	5.18799	2.4632	1.51367	1.08337	6.31278	9.12874	2.02526	20.9768	6.01534	2.06749
152	4.67154	17.7002	1.3492	6.06761	6.71387	2.21946	2.55238	1.19019	5.30805	1.91822			152	4.49547	15.5014	5.10254	1.57973	1.99751	9.2257	3.8147	1.55467	1.15646	2.24099	4.66691	1.44789			152	5.39926	5.14818	2.5068	1.61133	1.43433	6.33022	10.1637	1.8588	19.5955	6.00534	1.9466
154	4.03771	17.8146	1.52588	6.78567	6.78711	3.64824	2.44141	1.2207	5.53267	1.90747			154	4.67154	15.7909	5.2124	1.47202	1.6276	8.39233	4.03268	1.41648	1.97561	2.03147	4.6623	1.44338			154	5.3617	5.69219	2.39781	1.29395	1.09863	6.46973	8.8501	2.60787	22.5188	6.25453	2.21041
156	4.11987	21.019	1.33314	5.27775	7.10449	2.12236	2.10849	1.37329	5.5573	2.32344			156	4.49547	15.7205	5.29785	1.61564	1.6646	7.92283	3.28064	1.15161	1.75074	1.98592	4.48858	1.43809			156	5.1739	5.13491	2.13623	2.05078	1.02234	6.34766	9.57987	2.08074	24.0286	6.395	2.38239
158	4.03771	23.613	1.38132	6.04966	6.39648	2.02526	2.08999	1.15967	5.84413	2.63712			158	4.60111	16.01	4.99268	1.57973	1.94203	7.99326	3.30244	1.80802	1.95955	2.00414	4.61929	1.43826			158	5.92511	5.28087	2.39781	1.12305	1.06812	6.26046	9.65948	2.13623	24.5104	6.48462	2.44528
160	4.44852	22.3923	1.39738	5.49316	6.05469	2.10849	2.10849	1.34277	5.66822	2.47586			160	4.472	15.7596	5.18799	1.36431	1.6461	7.66461	3.37873	1.62376	3.46937	1.9677	4.65342	1.40122			160	5.52133	4.81647	2.07084	1.78223	1.20544	5.33622	9.93812	1.91428	22.9685	6.1726	2.29174
162	4.8476	22.8119	1.86318	4.7751	6.12793	2.2472	2.40442	1.43433	5.81396	2.49925			162	4.63632	15.3683	5.16357	1.29251	1.68309	7.34769	3.30244	1.63528	1.38132	1.73996	4.35505	1.39989			162	5.21146	5.49316	2.4632	1.34277	1.63269	5.65011	9.19508	2.35818	21.6835	6.11447	2.12001
164	4.62459	17.395	1.70256	4.57764	6.44531	1.92816	1.96052	1.37329	5.00089	1.88284			164	4.87107	15.6422	5.13916	1.07709	1.72008	7.04252	3.18255	1.47406	1.71862	2.11346	4.39808	1.41262			164	5.12695	5.00223	2.87737	2.17285	1.60217	6.20815	9.27469	1.88654	23.7395	6.43227	2.31598
166	4.16682	19.7601	1.44557	4.27246	7.29981	2.53851	2.25645	1.5564	5.41202	2.15806			166	4.10814	15.5796	5.11475	1.79515	1.31318	7.67635	3.24794	2.06138	1.79893	1.74907	4.44445	1.40603			166	5.61523	5.18799	2.33241	1.75781	1.35803	5.80706	8.8501	2.10849	22.7758	6.19921	2.23039
168	4.2842	14.267	1.67044	4.25451	7.05566	3.14886	2.44141	1.46484	4.82336	1.49008			168	5.15278	15.6422	4.88281	1.50793	1.46114	6.80777	3.67301	1.5086	1.60619	2.07702	4.43195	1.40143			168	4.97671	4.93589	2.07084	0.878906	1.17493	6.46973	10.1371	1.96977	24.3498	6.3293	2.46206
170	4.49547	19.0353	1.60619	2.83634	11.0352	2.01139	2.57088	1.19019	5.59762	2.22024			170	4.3781	15.3214	5.00488	1.25661	1.47964	7.28901	3.62941	1.43951	1.42951	1.88571	4.31138	1.39636			170	5.15512	4.98896	2.31062	1.66016	1.17493	6.22559	9.24815	2.08074	22.9364	6.19785	2.26665
172	3.97902	16.7465	1.47769	3.05176	7.39746	3.03789	1.90504	1.19019	4.8482	1.8348			172	3.97902	15.1649	4.6875	1.43612	1.35017	7.20684	3.30244	1.91167	2.13623	1.9677	4.31426	1.35339			172	5.35231	5.34721	2.17983	1.95312	1.46484	6.10352	8.16014	2.38592	23.4503	6.26636	2.27913
174	3.82643	16.2888	1.20464	3.35693	6.88477	1.90041	2.25645	1.2207	4.61739	1.79043			174	4.78891	14.8128	4.77295	1.36431	1.86805	6.36174	2.93187	1.17464	1.558	2.85134	4.24846	1.31282			174	5.32414	5.21453	2.37601	1.07422	1.297	6.08608	8.8501	1.8588	24.1249	6.24509	2.39746
176	3.96729	18.5776	1.39738	2.62092	7.6416	1.96977	2.4599	1.19019	4.97808	2.07412			176	4.82412	14.9067	4.89502	1.61564	1.84955	6.18568	3.16075	1.39344	1.67044	2.26832	4.27696	1.31145			176	5.21146	4.31227	2.04904	1.44043	0.991821	6.06864	8.53165	1.96977	22.7436	5.9243	2.26049
178	4.15509	19.1116	1.71862	2.89019	6.49414	1.8588	2.51539	1.12915	4.98413	2.10463			178	4.40157	15.2823	5.06592	1.50793	1.6461	6.18568	3.08446	1.71589	1.87924	2.27743	4.30465	1.34168			178	5.01427	5.14818	2.5286	1.09863	1.17493	5.75474	8.77049	2.053	24.2534	6.19959	2.40716
180	3.95555	18.8828	1.26889	3.19537	6.5918	2.1501	2.60787	1.25122	4.98794	2.0752			180	4.70675	15.5953	4.66309	1.65154	1.6461	6.65518	3.12805	1.3589	1.50982	2.59627	4.3511	1.38547			180	5.12695	5.46663	2.17983	1.97754	1.23596	6.2779	8.91644	1.94203	21.2338	6.03968	2.0804
182	3.9086	19.6457	1.31707	2.3696	6.49414	1.6646	1.81256	1.25122	4.80793	2.20851			182	4.60111	15.3996	4.88281	1.43612	1.83106	6.30305	3.34603	1.6468	1.70256	2.50517	4.36544	1.35063			182	4.9861	4.8032	2.11443	1.5625	1.17493	5.8245	8.12033	2.38592	21.2659	5.8042	2.07773
184	4.22551	19.8364	1.63831	2.19009	6.27441	2.02526	2.70034	1.2207	5.01388	2.19439			184	4.80065	15.4231	4.98047	1.25661	1.92353	6.64344	3.60761	1.3589	1.47769	1.81283	4.32849	1.38523			184	5.52133	5.02877	2.74658	1.46484	0.946045	5.49316	8.23975	2.08074	24.0286	6.1722	2.36662
186	4.472	18.9209	1.50982	2.19009	6.00586	1.69234	3.16273	1.31226	4.90825	2.08197			186	4.9415	15.5483	4.66309	1.29251	1.55362	6.71387	3.35693	1.41648	1.558	1.78551	4.28298	1.4033			186	4.81708	5.44009	2.41961	1.19629	1.15967	6.03376	8.08052	2.33043	20.8162	5.81041	2.03452
188	4.77717	20.256	1.57406	2.4055	5.95703	2.67722	2.16397	1.34277	5.14422	2.23014			188	4.3781	15.7752	4.47998	1.65154	1.86805	5.98614	3.38963	2.47595	1.83106	2.00414	4.38398	1.36377			188	5.06122	5.53297	2.17983	1.87988	1.51062	5.66755	8.50512	1.99751	21.1696	5.94492	2.05925
190	4.68327	22.049	1.44557	2.54912	6.0791	1.49814	1.68309	1.2207	5.15099	2.49124			190	4.80065	15.8926	4.78516	2.54912	1.72008	6.70213	3.47682	1.81954	1.99167	1.85838	4.55962	1.384			190	4.8922	5.67892	2.33241	1.24512	0.991821	5.87681	7.97438	1.91428	19.5634	5.6077	1.92086
192	4.55416	21.6675	1.57406	2.17213	5.63965	1.70621	2.25645	1.25122	5.10267	2.42798			192	4.6598	15.5405	4.76074	1.43612	1.70159	6.22089	3.42233	1.8656	3.26056	2.15901	4.50271	1.33988			192	5.06122	4.94916	2.11443	2.02637	1.23596	5.7373	9.36757	2.10849	19.2421	5.76029	1.88915
194	4.13161	20.4849	1.38132	2.44141	7.32422	1.72008	1.75707	1.37329	5.07674	2.31311			194	4.42505	15.7126	4.74854	1.32841	1.49814	6.56128	4.01088	1.41648	1.42951	1.92215	4.30531	1.41152			194	5.13634	4.89608	2.07084	1.2207	1.32751	6.0512	9.59313	2.55238	20.7841	5.95914	2.05963
196	4.472	21.7056	1.558	2.3696	5.81055	2.08074	2.44141	1.52588	5.24548	2.40934			196	4.01424	15.2353	4.87061	1.40022	2.16397	5.86876	3.11715	1.73893	3.54968	1.92215	4.3881	1.30639			196	4.92037	5.09511	2.31062	1.97754	1.09863	6.13839	8.87663	2.96853	23.354	6.30442	2.27794
198	4.14335	19.9509	1.60619	2.38755	5.66406	2.28882	3.14424	1.34277	5.06598	2.18307			198	4.53069	15.0553	4.29688	1.43612	1.35017	5.72792	3.95639	2.13047	2.05592	2.76025	4.33001	1.29488			198	5.00488	4.86954	2.33241	1.48926	1.00708	5.56292	8.78376	1.72008	19.6597	5.6033	1.94517
200	4.53069	20.4468	1.2207	2.67478	5.76172	2.08074	3.21822	2.01416	5.24347	2.23175			200	4.27246	15.0866	4.57764	1.65154	1.94203	5.86876	3.86919	1.54315	2.16835	2.39586	4.33756	1.29713			200	5.00488	5.36048	2.17983	1.70898	1.2207	5.23158	8.54492	2.91304	21.2981	5.94028	2.06775
202	4.02597	20.1416	1.6865	5.40341	5.41992	2.89917	2.29344	1.19019	5.38252	2.18077			202	4.76544	15.0945	4.67529	1.54383	1.44265	5.44621	3.7929	1.25525	1.92743	2.06791	4.20114	1.32579			202	5.23024	4.86954	2.5504	2.02637	1.05286	6.0512	8.04072	2.80207	20.6877	5.92346	1.98643
204	4.06119	24.7574	1.38132	3.39284	5.07812	2.20559	3.40317	1.43433	5.71424	2.75628			204	5.08235	15.4935	4.30908	1.54383	1.59061	5.63401	3.36783	1.23222	1.52588	1.99503	4.17744	1.37552			204	5.18329	4.82974	1.98364	1.3916	0.946045	5.98145	8.27955	3.19047	19.8204	5.73402	1.93076
206	3.97902	22.85	1.6865	2.90815	5.51758	2.10849	2.94078	1.46484	5.43192	2.53016			206	4.7537	15.4075	3.91846	1.50793	1.6276	5.93919	3.7384	1.5086	2.05592	1.75818	4.22154	1.35517			206	5.15512	4.93589	2.04904	1.29395	1.23596	5.96401	8.00091	2.74658	17.7966	5.46422	1.72185
208	4.40157	22.6593	1.65437	4.27246	4.61426	2.85756	1.84955	1.19019	5.43741	2.50424			208	4.23725	15.9004	3.96728	1.72335	1.60911	5.62228	3.54222	1.27828	1.60619	1.5942	4.10806	1.41021			208	7.07069	4.35207	1.72206	1.63574	1.05286	5.71987	10.1504	3.19047	18.4712	5.92948	1.8498
210	4.74196	28.7247	1.38132	2.962	5.78613	2.84368	2.21946	1.52588	6.27314	3.25032			210	4.60111	16.1274	3.95508	1.2207	1.77557	5.89224	3.7602	1.05948	1.50982	1.84016	4.17417	1.4451			210	11.822	4.84301	2.13623	1.66016	1.51062	5.84194	10.1637	1.77557	17.3468	6.34445	1.87099
212	4.43679	22.4686	1.63831	3.26718	5.61523	2.13623	1.88654	1.31226	5.34514	2.50108			212	4.29594	15.7909	3.83301	1.2207	2.053	6.7256	3.7929	1.27828	1.52588	2.2501	4.27663	1.4091			212	7.87823	4.73686	2.41961	1.34277	1.23596	5.2839	10.8934	1.83105	18.0857	5.9675	1.86421
214	4.97671	23.8419	1.76681	3.30308	5.17578	1.98364	1.84955	1.15967	5.50714	2.67144			214	4.15509	15.6266	3.85742	1.32841	1.6646	6.00962	4.50134	1.30132	1.42951	2.03147	4.19053	1.39096			214	6.04718	4.17958	2.79018	1.80664	1.34277	5.0572	11.1057	3.52339	17.8287	5.9646	1.77126
216	4.77717	23.9182	1.87924	3.87753	5.61523	2.35818	2.8668	1.19019	5.81031	2.63792			216	4.22551	15.6266	3.77197	1.1489	2.20097	6.12699	3.7929	1.25525	1.25283	1.84016	4.1242	1.39628			216	5.27719	4.44495	2.76838	1.44043	0.976562	6.01632	11.265	1.8588	17.2183	5.69622	1.78457
218	4.472	28.2288	1.97561	2.69273	5.51758	1.77557	1.99751	1.64795	6.03846	3.20706			218	4.90629	15.7126	4.18701	1.1848	1.88654	5.25841	3.22614	1.48557	1.04402	2.12257	4.1014	1.39749			218	4.63867	4.52456	2.17983	1.24512	1.51062	5.19671	11.2384	2.27495	19.4028	5.80129	1.98126
220	4.83586	29.2969	1.15646	2.94405	5.17578	2.42754	1.53513	1.31226	6.08549	3.35806			220	4.17856	15.6266	3.86963	1.2207	1.72008	5.52838	3.01906	1.30132	1.57407	1.63975	3.96781	1.39371			220	4.41331	4.85628	1.91825	1.44043	0.946045	5.78962	11.0792	2.19172	17.9572	5.62134	1.85909
222	4.34289	20.8282	1.17252	2.60297	5.22461	2.12236	1.77557	1.19019	4.90742	2.33068			222	4.26072	15.6031	3.94287	1.36431	1.72008	5.25841	2.88827	1.24374	2.13623	1.62153	4.00393	1.37814			222	4.4227	4.57764	2.15803	1.7334	1.08337	5.40597	10.721	1.80331	16.3831	5.36539	1.69183
224	5.01193	23.7274	1.20464	2.80044	5.54199	2.31656	1.6276	1.43433	5.45811	2.67067			224	4.50721	16.0491	3.77197	1.54383	1.96052	4.9415	3.14985	1.2207	2.95539	1.93126	4.20314	1.39289			224	4.62928	4.27246	1.80926	2.00195	1.00708	5.42341	10.1637	3.10724	17.9251	5.59327	1.78767
226	5.10583	25.8636	1.83105	2.24394	5.24902	2.13623	2.58937	1.37329	5.79905	2.91098			226	4.36636	15.7831	3.84522	1.54383	1.99751	4.8476	3.04086	1.31283	2.2326	1.6853	4.06552	1.37791			226	4.56355	4.25919	2.22342	1.7334	1.19019	5.21415	10.6281	2.82981	15.7085	5.37226	1.59639
228	5.23494	25.1389	1.54194	2.85429	5.27344	1.8588	2.27495	1.15967	5.66711	2.83551			228	4.07292	15.6657	4.07715	1.25661	1.60911	5.28189	3.31334	1.34738	2.05592	1.67619	4.03562	1.38337			228	4.73257	4.81647	2.28882	1.48926	1.19019	5.16183	9.84524	1.94203	18.1821	5.51649	1.82008
230	4.87107	23.7274	1.09221	3.60825	5.10254	1.56749	1.99751	1.12915	5.38696	2.67957			230	4.33115	16.0256	4.13818	1.54383	1.55362	4.74196	3.32424	1.16312	2.31291	2.2501	4.13848	1.39926			230	4.41331	4.23266	2.39781	1.61133	1.02234	5.77218	9.71255	1.80331	18.0857	5.45013	1.81599
232	4.89455	20.3705	1.65437	2.47731	5.66406	2.053	1.83106	1.12915	5.00925	2.26641			232	3.80296	16.276	4.08936	1.1489	1.81256	5.01192	3.12805	1.25525	1.70256	1.95859	4.01862	1.44299			232	4.3288	4.86954	1.78746	1.24512	1.06812	5.35366	10.0443	2.38592	18.8245	5.54527	1.90464
234	4.81239	21.0571	1.49376	2.87224	5.76172	1.91428	1.49814	1.2207	5.07879	2.35637			234	4.64806	15.7048	4.3457	1.1489	1.60911	5.16451	3.22614	1.18616	1.44557	2.17722	4.06562	1.39735			234	4.35697	4.11324	1.65667	1.3916	1.06812	6.31278	10.6148	2.38592	16.5116	5.37908	1.71661
236	4.8476	20.5612	1.3492	2.62092	5.78613	2.09462	1.84955	1.34277	5.0565	2.28806			236	4.04945	16.0961	3.8208	1.25661	2.10849	5.19973	3.12805	1.34738	2.05592	1.72174	4.07842	1.41574			236	4.34758	4.12651	1.85285	1.5625	1.297	5.87681	10.4954	1.8588	18.953	5.59672	1.93268
238	5.00019	21.8201	1.17252	2.67478	5.78613	1.90041	1.57212	1.34277	5.15862	2.45584			238	3.66211	15.8691	3.89404	1.65154	1.68309	4.97671	3.24794	1.31283	1.70256	2.88778	4.08878	1.3809			238	4.22551	4.24592	1.59127	1.19629	1.12915	5.14439	10.23	1.99751	18.8888	5.40543	1.93666
240	5.27015	21.2097	2.15229	3.06971	5.73731	1.74782	1.94203	1.25122	5.29753	2.34573			240	4.29594	16.0178	3.96728	1.90286	1.57212	5.17625	3.13895	1.6468	1.59013	1.79462	4.11028	1.40532			240	4.29124	4.21939	1.70027	1.83105	1.15967	5.78962	10.5883	1.6646	17.9251	5.46324	1.84426
242	5.64575	21.553	1.46163	3.01585	5.32227	1.70621	4.25396	1.15967	5.5148	2.37044			242	4.38984	15.7518	3.66211	1.43612	1.86805	6.04483	3.24794	1.26677	1.63831	2.09524	4.1401	1.39592			242	4.16917	4.48476	2.35421	1.85547	1.17493	5.75474	10.4689	2.63561	17.6038	5.61129	1.76398
244	4.90629	17.4713	1.65437	3.44669	5.12695	1.88654	3.66211	1.12915	4.91043	1.86772			244	4.67154	15.7596	3.83301	1.11299	1.90504	6.22089	3.14985	1.42799	1.60619	1.91304	4.16001	1.40763			244	4.22551	3.98055	2.5286	1.83105	1.23596	6.10352	10.6812	2.77433	20.3665	5.96968	2.03466
246	4.77717	20.0653	1.41345	3.44669	5.93262	1.59524	1.81256	1.25122	5.03678	2.23065			246	4.38984	15.6109	3.93066	1.29251	2.0345	6.42043	3.25884	1.72741	1.75074	1.81283	4.22287	1.38099			246	4.20673	3.66211	2.24522	1.31836	1.2207	4.91769	10.3096	2.08074	19.3385	5.47774	1.96534
248	4.92976	19.9509	1.558	4.55969	5.37109	1.56749	2.10849	1.34277	5.17352	2.19044			248	4.23725	15.5248	3.74756	1.29251	1.97902	5.19973	4.14167	1.39344	1.30101	1.79462	4.06116	1.37119			248	3.99076	3.60904	1.87465	1.58691	1.14441	4.91769	10.5087	2.10849	19.981	5.52462	2.04091
250	4.96498	15.8691	1.60619	2.90815	5.24902	1.74782	2.27495	1.37329	4.49919	1.70641			250	4.03771	15.6109	3.72315	1.72335	1.77557	4.8476	3.48772	2.21109	1.78287	1.71263	4.09126	1.34831			250	4.15978	3.52942	1.83105	1.51367	1.06812	5.2839	9.54006	2.58012	18.2463	5.30583	1.83218
252	4.85934	17.4713	1.59013	3.53645	5.95703	1.67847	1.83106	1.28174	4.77569	1.91101			252	4.63632	15.1884	3.66211	1.25661	1.84955	4.76544	3.09535	1.85409	2.68233	1.76729	4.07575	1.31076			252	4.18795	4.0469	2.31062	1.26953	0.854492	5.5978	9.89831	2.02526	19.6597	5.53896	1.99094
254	4.77717	18.3487	1.76681	3.50055	5.17578	2.30269	1.57212	1.28174	4.84069	1.99718			254	4.04945	15.1336	3.54004	1.36431	1.73858	5.43448	4.09807	1.77347	2.39322	1.62153	4.11467	1.31442			254	4.44148	3.8346	2.04904	1.58691	1.0376	5.45829	11.3977	2.27495	18.3748	5.60615	1.90712
256	4.83586	17.5476	1.81499	3.5544	5.83496	1.94203	1.90504	1.12915	4.8205	1.90783			256	4.22551	15.6109	3.71094	1.25661	1.88654	5.0354	3.61851	1.25525	1.91136	2.02236	4.05334	1.36793			256	4.44148	3.59577	2.70299	2.36816	0.991821	6.08608	10.376	2.41366	21.2338	6.02331	2.1129
258	5.21146	17.2043	1.36526	2.35165	5.17578	2.41366	1.94203	1.15967	4.60297	1.88297			258	4.57764	15.83	3.71094	1.47202	1.86805	4.61285	3.44413	1.56618	2.84295	2.11346	4.20382	1.36147			258	4.40392	4.47149	1.80926	1.53809	1.19019	5.54548	9.68601	2.19172	21.2338	5.78555	2.12603
260	5.0354	15.564	1.60619	2.65682	4.95606	2.053	2.01601	1.06811	4.36944	1.68131			260	4.04945	15.2588	3.51562	1.47202	1.73858	5.01192	3.40053	1.30132	1.94349	1.61242	3.93041	1.33888			260	4.39453	3.88767	2.11443	1.3916	1.00708	5.49316	9.84524	2.41366	17.8929	5.38226	1.80361
262	5.54011	13.7329	1.41345	2.83634	5.66406	1.81718	2.21946	1.37329	4.3246	1.47461			262	4.64806	15.5248	3.69873	1.65154	1.70159	5.01192	2.88827	1.47406	1.97561	1.91304	4.04877	1.35646			262	4.60111	4.03363	2.11443	1.2207	1.41907	5.58036	10.1769	1.38716	17.8929	5.38071	1.83197
264	5.21146	14.9536	1.558	2.3696	5.12695	1.47039	2.25645	1.06811	4.25182	1.62954			264	4.1903	15.3683	3.49121	1.43612	1.75707	5.10583	3.26974	1.38193	1.46163	1.63064	3.90928	1.35866			264	4.46026	4.09997	2.20163	2.51465	0.976562	5.5106	10.3892	1.55362	18.6318	5.59315	1.88244
266	5.11756	15.0681	1.25283	2.81839	5.41992	1.73395	1.68309	1.12915	4.27787	1.65112			266	4.0964	15.4622	4.27246	1.61564	1.90504	4.6598	3.7166	1.26677	1.76681	1.60331	4.03651	1.35243			266	4.85464	4.23266	2.02724	2.12402	1.297	5.8245	10.0045	1.83105	17.8929	5.56539	1.78943
268	5.11756	16.8991	1.33314	2.87224	5.07812	1.87267	1.99751	1.15967	4.54125	1.84792			268	4.17856	14.8988	3.63769	1.57973	1.92353	4.33115	2.98636	1.33586	2.00773	1.62153	3.8501	1.29425			268	4.22551	3.84787	1.85285	1.70898	1.17493	5.38853	10.5485	1.8588	18.1499	5.41732	1.86134
270	4.62459	16.8991	1.54194	3.26718	5.37109	1.67847	2.25645	1.0376	4.58455	1.83953			270	3.96729	14.8206	3.55225	1.61564	1.88654	4.62459	3.22614	1.31283	1.70256	1.86749	3.85759	1.2877			270	4.29124	3.68865	2.17983	2.02637	1.63269	6.15583	9.80543	2.49689	19.0815	5.70649	1.88137
272	5.01193	15.2969	1.63831	2.26189	4.80957	1.84493	1.6276	1.15967	4.20635	1.66757			272	4.77717	14.8441	3.38135	1.57973	1.84955	4.41331	3.12805	1.43951	3.48543	1.81283	4.0711	1.27109			272	4.20673	3.84787	2.15803	1.48926	1.38855	5.35366	10.0045	1.99751	19.981	5.60301	2.0095
274	4.55416	16.4413	1.44557	2.63887	5.22461	1.91428	1.49814	1.49536	4.40154	1.79465			274	4.3781	14.8049	4.00391	1.50793	1.73858	4.70675	3.42233	1.60073	2.21654	1.83106	4.02109	1.27618			274	4.40392	3.75499	2.20163	1.48926	1.15967	5.77218	9.61967	2.63561	19.0494	5.56515	1.89608
276	4.81239	16.5176	1.6865	3.23127	4.6875	2.17785	1.83106	1.58691	4.56639	1.76703			276	4.50721	15.5405	3.55225	1.40022	1.81256	4.57764	3.41143	1.54315	1.65437	1.67619	3.96755	1.36314			276	4.49782	3.70191	2.31062	1.53809	1.15967	5.80706	9.69928	2.52464	20.0131	5.69469	1.9924
278	4.87107	15.5258	1.73468	3.76982	4.71191	1.88654	1.84955	1.37329	4.46534	1.65498			278	4.11987	15.2118	3.43018	1.47202	2.79282	5.14104	3.21524	1.83106	1.49375	2.01325	4.07211	1.3115			278	4.2349	3.96729	2.09263	2.22168	0.915527	5.66755	9.67275	2.49689	19.0173	5.58739	1.8872
280	4.67154	17.0135	1.62225	3.06971	4.78516	1.7617	1.46114	0.976563	4.4202	1.87038			280	4.0964	15.0397	3.62549	1.54383	1.46114	4.53069	2.98636	1.48557	3.50149	1.84927	4.01199	1.29537			280	4.141	4.03363	2.17983	1.3916	0.854492	5.99888	9.92485	1.77557	18.5033	5.42257	1.8864
282	4.60111	16.4032	1.65437	2.47731	5.44434	3.67598	1.99751	1.00708	4.65761	1.76031			282	4.89455	15.0945	3.55225	1.72335	1.73858	5.411	3.62941	2.04986	1.57407	1.53043	4.1198	1.31786			282	4.59172	4.41841	2.24522	1.41602	1.08337	5.5978	10.6148	2.053	18.0214	5.5602	1.83931
284	4.98845	15.8691	1.67044	2.962	6.25	2.48302	1.84955	0.946045	4.62733	1.72347			284	4.03771	15.1884	3.479	1.86696	1.40566	4.60111	3.18255	1.66983	1.25283	1.83106	3.85151	1.33107			284	4.43209	4.41841	1.87465	1.41602	1.12915	5.78962	10.4025	2.6911	18.8567	5.6678	1.90537
286	4.82412	15.7928	1.75075	3.10561	4.98047	2.74658	2.49689	1.37329	4.63382	1.65786			286	4.50721	15.0162	3.479	1.11299	1.51663	4.02597	3.35693	1.38193	3.85485	2.89689	4.11486	1.28544			286	4.46026	4.65725	2.5068	1.75781	0.946045	6.08608	10.2566	2.10849	19.0173	5.75517	1.90793
288	4.46026	17.3187	1.76681	3.69801	5.29785	2.37205	2.0345	1.19019	4.7673	1.86052			288	3.82643	14.5858	3.25928	1.32841	1.53513	4.5659	3.11715	1.2898	1.63831	1.65797	3.68042	1.28355			288	4.57294	3.91421	1.80926	1.78223	1.14441	5.58036	9.50025	2.63561	18.6639	5.51146	1.85326
290	4.61285	18.6539	1.71862	2.58502	5.61523	1.80331	1.77557	1.06811	4.72907	2.06492			290	3.29825	14.9223	3.55225	1.83106	1.59061	4.43679	3.68391	1.12858	1.54194	1.64886	3.76345	1.30869			290	4.54477	3.88767	2.24522	1.70898	1.8158	6.06864	8.92971	2.58012	18.7924	5.61926	1.82278
292	4.57764	17.4713	1.50982	2.3696	6.76269	1.94203	1.70159	1.00708	4.66772	1.95015			292	4.42505	14.9067	3.32031	1.1489	2.0345	4.38984	3.13895	1.20919	2.10411	1.76729	3.84448	1.30241			292	4.77952	4.09997	2.13623	1.07422	1.14441	5.37109	10.8802	2.08074	17.5396	5.45622	1.81789
294	4.92976	17.6239	2.16835	3.19537	6.49414	2.21946	1.38716	0.976563	4.87434	1.93413			294	4.22551	14.4372	3.40576	1.2207	1.88654	4.54242	3.16075	1.26677	1.8953	2.01325	3.80542	1.25504			294	4.52599	3.94075	2.11443	1.63574	1.49536	5.58036	9.97792	2.44141	17.9251	5.51522	1.78577
296	4.58937	15.831	2.21654	2.53116	5.10254	2.053	2.01601	1.09863	4.42978	1.69748			296	3.73253	14.7971	3.55225	1.32841	1.51663	4.38984	3.13895	1.26677	1.83106	2.01325	3.75668	1.29347			296	4.37575	4.16631	2.20163	1.61133	1.11389	5.80706	9.52679	2.60787	18.7924	5.57811	1.86186
298	4.81239	16.9373	2.0238	3.39284	4.54102	2.06687	2.36742	0.946045	4.63595	1.81702			298	4.24899	14.6328	3.56445	1.36431	1.59061	4.49547	3.8256	1.25525	1.67044	1.62153	3.82694	1.28496			298	4.3288	3.91421	1.85285	1.58691	1.32751	5.70243	9.93812	2.19172	16.8971	5.30441	1.7084
300	4.5659	16.7847	1.73468	2.97995	5.76172	1.91428	1.88654	1.15967	4.59843	1.82666			300	4.13161	14.4372	3.32031	1.29251	1.59061	4.40157	3.09535	1.58922	2.48959	1.91304	3.8261	1.24444			300	4.83586	4.06016	2.04904	1.92871	1.58691	5.68499	10.1371	2.2472	18.2463	5.64181	1.81389
302	4.58937	16.861	1.86318	3.17742	5.39551	2.53851	1.84955	1.49536	4.72123	1.80085			302	4.30767	14.8362	3.54004	1.2207	1.73858	4.62459	3.32424	1.03645	2.24866	1.60331	3.84805	1.30315			302	4.52599	4.37861	2.07084	1.19629	1.08337	5.71987	9.61967	3.30145	18.0214	5.54639	1.78969
304	4.76544	15.5258	1.49376	2.87224	5.54199	1.6646	1.6646	1.2207	4.34364	1.6949			304	4.35462	14.6563	3.74756	1.25661	2.053	4.22551	3.19345	1.17464	1.78287	1.90393	3.83485	1.27662			304	4.46026	4.0867	2.74658	2.14844	1.23596	6.31278	9.57987	2.63561	16.865	5.56346	1.64449
306	5.01193	16.7847	1.62225	2.3337	6.25	1.84493	2.92229	1.2207	4.74881	1.8264			306	4.15509	14.891	3.49121	1.61564	1.97902	4.20204	3.23704	1.23222	1.76681	1.55776	3.81278	1.29776			306	4.4227	3.78153	1.61307	2.36816	1.28174	5.42341	10.0575	2.33043	17.379	5.40639	1.74275
308	4.83586	16.4032	1.79893	2.47731	4.90723	1.98364	1.70159	1.15967	4.40843	1.78489			308	3.69732	14.8206	3.4668	1.29251	2.053	4.31941	2.73568	1.71589	1.94349	1.65797	3.77027	1.2851			308	4.68562	4.02036	2.28882	1.63574	1.17493	5.26646	10.1637	2.66335	16.094	5.33255	1.61862
310	4.57764	16.5939	1.38132	1.93876	5.83496	2.01139	1.72008	1.25122	4.41366	1.8349			310	3.59168	15.1179	3.49121	1.32841	1.46114	4.30767	3.16075	1.41648	2.52172	1.63064	3.80276	1.31935			310	4.3288	4.31227	1.98364	1.48926	1.09863	5.5978	10.6679	2.71884	17.5075	5.52273	1.78431
312	4.55416	15.4114	2.05592	1.99262	4.71191	2.01139	2.14548	1.37329	4.28202	1.6493			312	4.43679	14.8988	3.22266	1.25661	1.75707	4.31941	2.87737	1.2207	2.07198	1.86749	3.79289	1.30438			312	4.36636	3.80806	2.61579	2.12402	1.17493	6.29534	10.1637	2.49689	18.8567	5.76686	1.86983
314	4.89455	16.4032	1.42951	2.962	5.95703	1.56749	2.053	1.37329	4.58001	1.7922			314	4.02597	15.2275	3.28369	1.43612	1.96052	4.2842	3.09535	1.30132	1.76681	1.88571	3.82672	1.32858			314	4.2349	4.92262	1.98364	2.39258	1.17493	5.37109	11.1721	1.99751	17.0256	5.58611	1.74758
316	4.97671	16.9754	1.94349	2.38755	4.56543	1.78944	3.2737	1.34277	4.65681	1.81896			316	4.51895	15.1571	3.35693	1.29251	1.40566	4.24899	2.95367	1.37041	1.3492	1.72174	3.73751	1.34642			316	4.38514	3.88767	2.33241	1.83105	1.15967	6.52204	10.7077	2.21946	16.8971	5.54914	1.72793
318	5.02366	15.0681	1.26889	2.58502	4.88281	1.53975	2.58937	1.43433	4.29899	1.62314			318	4.14335	15.1336	3.35693	1.40022	1.6276	4.21377	2.80108	1.61225	1.83106	2.25921	3.83791	1.31473			318	4.6105	3.67538	1.96184	1.70898	1.12915	5.61523	10.6281	2.19172	17.3147	5.42618	1.77525
320	4.73022	14.2288	2.05592	2.83634	4.78516	1.69234	1.81256	1.40381	4.19315	1.50785			320	3.96729	15.1336	3.3081	1.32841	1.47964	4.04945	2.79018	1.49709	1.14039	1.84927	3.65434	1.3398			320	4.16917	4.06016	2.26702	1.75781	1.34277	5.26646	10.8934	2.27495	14.8091	5.20454	1.54111
322	4.67154	16.2888	1.83105	2.44141	5.66406	1.6646	1.97902	1.25122	4.47396	1.77517			322	4.16682	14.7267	3.32031	1.40022	1.92353	4.30767	2.89917	1.25525	1.41345	1.43934	3.68525	1.2985			322	4.50721	4.16631	1.98364	1.70898	0.991821	5.12695	11.1323	2.38592	16.1583	5.35126	1.68648
324	4.98845	16.4795	1.54194	2.76453	6.00586	2.06687	1.51663	1.19019	4.56925	1.80925			324	3.94381	14.7893	3.44238	1.47202	1.79406	4.31941	3.26974	1.34738	1.67044	1.84927	3.78978	1.28766			324	4.31941	4.12651	2.17983	1.48926	1.8158	5.7373	10.8271	3.74534	14.7769	5.44639	1.49774
326	4.43679	16.0217	2.12017	2.69273	5.63965	1.52588	1.92353	1.89209	4.53157	1.71691			326	3.27477	14.8832	3.35693	1.40022	1.81256	4.35462	2.84467	1.48557	1.71862	1.8766	3.70078	1.29766			326	4.34758	3.6223	2.5286	1.31836	1.11389	5.98145	11.4242	3.02401	15.8049	5.46281	1.6585
328	5.0354	17.2424	2.2326	2.26189	4.29688	1.58136	1.6276	1.43433	4.46406	1.88407			328	3.74427	14.6719	3.25928	1.54383	1.73858	4.33115	3.35693	2.62566	1.54194	1.58509	3.83986	1.26267			328	4.33819	4.09997	1.78746	1.78223	1.49536	5.56292	11.5967	3.16273	16.1904	5.55732	1.6826
330	4.85934	16.3269	2.12017	2.49526	5.88379	1.6646	3.47715	1.2207	4.75599	1.74605			330	3.75601	14.758	3.23486	1.40022	1.81256	4.50721	3.00816	1.3589	1.92743	1.65797	3.74213	1.28763			330	4.11283	3.74172	2.31062	1.41602	1.43433	5.24902	11.4507	2.46915	15.6764	5.31787	1.65125
332	4.82412	16.4413	2.15229	2.62092	5.78613	1.73395	2.23796	1.25122	4.63099	1.77476			332	3.82643	14.8441	3.25928	1.83106	1.6646	4.14335	3.12805	1.78499	1.79893	1.58509	3.78658	1.28312			332	4.5166	3.91421	2.41961	1.61133	1.46484	5.24902	11.4773	3.77308	16.0298	5.60619	1.64115
334	4.53069	16.0599	1.42951	2.13623	5.59082	1.38716	1.72008	1.37329	4.27846	1.77503			334	3.70906	14.6876	3.22266	1.57973	1.79406	4.48374	2.85557	1.39344	2.10411	1.45756	3.72875	1.27892			334	4.10344	3.98055	2.5504	1.36719	1.08337	6.26046	11.4375	3.96729	17.379	5.79212	1.77978
336	4.62459	17.0898	1.42951	2.60297	7.4707	1.90041	3.49565	1.37329	4.99837	1.86944			336	3.84991	14.8128	3.17383	1.47202	1.72008	4.07292	2.93187	1.2207	2.07198	1.5942	3.69203	1.29374			336	4.19734	3.44981	2.5286	1.3916	1.51062	5.21415	11.0394	3.85631	16.5116	5.52216	1.67599
338	4.63632	18.3487	1.92743	1.7413	5.34668	1.63685	1.90504	1.37329	4.61445	2.03143			338	4.13161	14.7658	2.96631	1.50793	1.94203	4.02597	3.19345	2.06138	1.50982	2.37764	3.84819	1.26613			338	4.15978	4.40515	2.31062	1.46484	1.00708	5.21415	11.6763	3.99503	15.9655	5.5776	1.66501
340	4.50721	16.7465	1.75075	1.7413	4.56543	2.09462	1.57212	1.34277	4.29009	1.8367			340	3.82643	14.7032	3.49121	1.1848	1.86805	4.21377	3.13895	1.65831	1.83106	1.45756	3.73734	1.28235			340	4.15978	3.91421	1.91825	1.70898	0.915527	5.19671	11.663	2.91304	16.4152	5.42275	1.73359
342	4.53069	16.7465	1.36526	2.19009	4.83398	1.87267	2.33043	1.31226	4.39774	1.82606			342	3.55647	14.6171	3.44238	1.57973	1.70159	4.30767	3.7275	1.32435	1.50982	1.57598	3.73426	1.27791			342	4.06588	3.6223	2.37601	0.976562	0.976562	5.19671	12.0876	3.60662	14.0702	5.21983	1.56383
344	4.73022	16.1743	1.54194	2.11828	5.61523	1.81718	1.97902	1.0376	4.37672	1.779			344	3.32172	14.4919	3.11279	1.1489	1.90504	4.33115	3.62941	1.37041	2.16835	2.04058	3.75203	1.25318			344	3.99076	3.84787	2.31062	1.26953	1.34277	5.65011	11.7824	3.10724	15.6122	5.43483	1.65745
346	4.82412	16.7084	1.52588	2.31575	4.83398	2.02526	2.97778	1.25122	4.5578	1.80101			346	3.70906	14.6797	3.45459	1.43612	1.55362	4.02597	3.30244	1.46254	1.76681	1.67619	3.70671	1.2796			346	4.44148	4.24592	2.22342	2.12402	1.05286	5.54548	11.5967	2.71884	14.3593	5.36756	1.5268
348	4.73022	15.564	2.0238	2.11828	4.8584	1.94203	2.92229	1.28174	4.43009	1.65603			348	3.88512	14.6563	3.25928	1.47202	1.94203	4.34289	3.00816	1.55467	1.52588	1.58509	3.72314	1.27764			348	4.09405	4.20612	2.07084	1.24512	1.02234	6.01632	11.3578	3.16273	16.9292	5.56718	1.7646
350	5.21146	16.098	2.05592	2.35165	4.61426	1.69234	1.75707	1.2207	4.37518	1.74983			350	3.99076	14.5937	2.9419	1.40022	1.68309	4.95324	3.12805	2.59111	2.10411	1.5942	3.89803	1.2569			350	4.36636	3.86114	2.17983	2.0752	1.34277	5.71987	12.2866	2.82981	14.9697	5.51459	1.61123
352	4.80065	16.3269	1.84712	2.24394	4.29688	1.80331	2.31194	1.28174	4.36406	1.76377			352	4.11987	14.578	2.96631	1.40022	1.79406	4.3781	3.46592	1.49709	2.00773	1.48489	3.76922	1.26888			352	4.15978	3.80806	2.11443	1.19629	1.28174	5.19671	11.318	3.49565	15.0982	5.29654	1.59054
354	4.7537	15.9073	1.99167	2.22599	5.22461	1.8588	2.55238	1.28174	4.47452	1.7067			354	3.75601	14.5311	3.02734	1.1848	2.14548	4.35462	3.07356	1.34738	2.73052	1.73085	3.78816	1.25326			354	4.43209	4.12651	2.70299	1.48926	1.15967	5.38853	11.3446	4.02277	16.2867	5.66146	1.65935
356	4.69501	16.6321	2.15229	2.17213	5.34668	1.92816	2.55238	1.46484	4.61795	1.78377			356	3.4391	14.2572	3.03955	1.50793	1.88654	3.96728	3.43323	1.33586	1.8953	1.73085	3.64928	1.23161			356	4.71379	3.91421	1.94005	1.44043	1.26648	5.37109	11.3313	1.94203	16.3189	5.35981	1.72305
358	4.71849	18.0054	1.60619	2.01057	4.5166	1.91428	3.40317	1.37329	4.6935	1.9555			358	3.18087	14.3433	3.11279	1.25661	1.57212	4.35462	4.02178	1.26677	1.52588	1.62153	3.62562	1.26338			358	4.26307	3.95402	1.89645	2.12402	1.43433	5.42341	11.3578	2.33043	17.9572	5.63786	1.84168
360	4.55416	18.6539	1.84712	2.3696	3.97949	1.80331	2.64486	1.2207	4.63414	2.04086			360	3.21608	14.2024	2.9541	1.25661	1.46114	4.48374	3.05176	1.30132	2.26473	1.4029	3.55948	1.24594			360	3.88747	4.09997	2.28882	1.95312	1.37329	5.63267	10.9067	3.0795	16.4795	5.52234	1.66723
362	4.49547	18.1961	2.0238	2.56707	4.76074	2.03913	3.2922	1.37329	4.84348	1.95315			362	3.41562	14.3589	3.28369	1.68744	1.97902	3.97902	2.99726	1.17464	1.59013	1.34824	3.5814	1.25355			362	4.18795	3.88767	2.5722	1.68457	0.991821	5.70243	10.5087	2.38592	16.608	5.39213	1.691
364	4.67154	18.1198	1.83105	2.19009	5.63965	1.47039	1.35017	1.12915	4.55023	2.02429			364	3.56821	14.3667	2.92969	1.43612	1.53513	4.40157	2.83378	1.16312	1.79893	1.53954	3.55728	1.26393			364	3.98137	3.94075	2.17983	1.5625	1.37329	5.89425	10.5352	1.96977	16.0298	5.27408	1.65279
366	4.61285	19.989	1.76681	2.69273	6.4209	1.90041	2.34893	1.52588	5.15719	2.19912			366	3.47431	14.2494	2.74658	1.40022	1.90504	4.14335	3.09535	1.18616	1.33314	1.88571	3.54192	1.24724			366	4.25368	4.40515	2.04904	1.19629	0.854492	5.37109	11.119	2.38592	14.4236	5.11758	1.55619
368	4.7537	20.0272	1.71862	2.3337	5.32227	1.7617	2.25645	1.25122	4.9281	2.21833			368	4.11987	14.4215	3.00293	1.36431	1.73858	4.95324	3.14985	1.31283	1.81499	1.49399	3.73721	1.26815			368	4.02832	3.91421	2.28882	1.24512	1.61743	5.31878	11.4773	2.91304	14.9054	5.30093	1.57555
370	4.54242	19.7601	1.76681	1.95672	6.29883	1.78944	2.20097	1.49536	4.97633	2.19412			370	3.99076	14.4606	2.89307	1.29251	1.75707	4.1903	2.72478	1.19767	1.65437	1.48489	3.56461	1.27517			370	3.9532	4.45822	2.00544	1.70898	1.00708	5.52804	11.0792	2.52464	13.9417	5.13406	1.49205
372	5.11756	21.8201	1.73468	2.97995	5.10254	1.7617	2.95928	1.0376	5.31417	2.41602			372	4.06119	14.3667	2.97852	1.72335	1.70159	4.77717	2.97546	1.18616	1.87924	1.57598	3.72254	1.25577			372	4.09405	4.37861	2.26702	1.5625	1.38855	5.47573	11.1854	2.58012	13.9096	5.20461	1.4761
374	5.11756	24.1852	1.65437	2.42345	4.41894	2.17785	1.72008	1.34277	5.38003	2.72794			374	3.55647	14.1946	3.00293	1.36431	1.94203	5.01192	3.7602	1.83106	1.87924	1.4029	3.79457	1.23169			374	3.90625	4.47149	2.17983	1.48926	1.2207	5.56292	11.2517	2.053	12.8495	4.99829	1.42272
376	4.57764	20.752	1.95955	1.97467	5.00488	2.02526	1.83106	1.28174	4.92584	2.31084			376	3.65037	14.1946	2.86865	1.61564	1.84955	4.85934	3.10625	1.81954	1.76681	1.42112	3.71518	1.231			376	3.97198	3.74172	2.31062	1.51367	1.08337	5.2839	11.6896	2.10849	14.9376	5.18232	1.62025
378	4.95324	20.1035	1.8953	2.26189	3.88184	2.053	2.62636	1.31226	4.88592	2.21203			378	3.76775	14.4372	2.7832	1.79515	1.77557	4.53069	2.88827	1.27828	2.08805	1.57598	3.69201	1.25409			378	4.01893	3.95402	2.485	1.66016	1.05286	5.63267	10.7608	2.44141	14.1987	5.13383	1.48933
380	4.96498	18.4631	1.59013	2.13623	4.90723	1.9559	1.72008	1.49536	4.65413	2.03622			380	3.95555	14.6406	2.83203	1.57973	1.6646	3.96728	2.79018	1.6468	1.71862	1.46667	3.62621	1.27816			380	3.98137	4.09997	2.04904	2.51465	1.17493	6.06864	11.3977	1.83105	16.2867	5.48934	1.70259
382	5.5049	19.1879	1.81499	2.72863	4.56543	1.83106	1.44265	1.46484	4.81755	2.12003			382	3.61516	14.4137	2.90527	1.57973	1.36867	3.93207	3.06266	1.48557	1.46163	1.75818	3.55826	1.26094			382	4.16917	4.36534	2.17983	1.53809	1.26648	5.7373	10.8138	2.21946	15.3873	5.29742	1.59924
384	4.95324	20.3323	1.84712	2.38755	4.90723	2.08074	2.92229	1.19019	5.07759	2.23148			384	3.4391	14.5232	2.80762	1.40022	1.83106	4.03771	3.06266	1.24374	1.87924	1.5942	3.58188	1.26841			384	3.94381	4.13978	1.74386	1.92871	1.51062	5.45829	10.8536	2.99627	16.6722	5.47191	1.69474
386	5.1293	18.2724	1.59013	2.69273	5.17578	2.52464	3.10724	1.06811	4.94504	1.97329			386	3.42736	14.3589	3.22266	1.72335	1.60911	4.03771	3.20435	1.66983	1.8953	2.12257	3.72711	1.22939			386	3.97198	3.71518	2.41961	1.2207	1.12915	5.19671	10.376	2.27495	14.6806	4.99831	1.53076
388	4.83586	18.8446	1.73468	2.17213	4.58984	2.37205	3.60662	1.25122	4.92588	2.04033			388	3.88512	14.5858	2.85644	1.68744	1.90504	4.21377	2.97546	1.2207	1.39738	1.54865	3.62759	1.27908			388	3.93442	3.47635	2.68119	1.92871	1.25122	5.68499	10.2698	1.91428	13.1707	4.92353	1.37836
390	4.88281	16.7465	1.52588	2.90815	5.39551	2.74658	4.86432	1.25122	5.04012	1.76038			390	3.65037	14.4763	2.80762	1.54383	1.6646	4.04945	3.10625	1.19767	1.3492	1.48489	3.53302	1.27585			390	3.97198	3.98055	2.61579	1.58691	1.20544	4.7433	10.6413	1.96977	13.4599	4.90833	1.42593
392	4.97671	17.2424	1.38132	2.71068	5.00488	1.81718	3.84706	1.37329	4.7942	1.85296			392	3.77948	14.625	2.79541	1.79515	1.59061	5.1293	3.16075	1.46254	1.47769	1.41201	3.72279	1.28989			392	3.96259	3.56923	2.11443	1.83105	1.12915	5.58036	10.1769	1.80331	13.6205	4.86528	1.43363
394	4.49547	19.2642	1.558	2.78249	5.73731	1.87267	2.84831	1.0376	4.94951	2.11644			394	4.03771	14.578	2.83203	1.57973	1.57212	5.23494	3.20435	2.13047	1.62225	1.34824	3.81398	1.27761			394	4.0471	3.14464	2.39781	1.09863	1.31226	5.44085	9.84524	2.63561	13.5562	4.83093	1.40512
396	4.50721	21.5149	1.86318	2.4055	6.83594	2.71884	3.79158	1.67847	5.66445	2.34044			396	3.18087	14.5467	2.90527	1.47202	1.75707	4.89455	2.93187	2.21109	1.57407	1.53043	3.7004	1.26751			396	3.84991	3.5825	2.15803	1.09863	1.09863	5.40597	10.92	1.6646	14.5199	4.92202	1.57569
398	4.89455	21.2479	1.63831	2.3696	6.12793	2.06687	3.49565	1.12915	5.37124	2.34483			398	4.11987	14.3041	2.70996	1.40022	1.81256	4.53069	2.77928	2.01531	1.44557	1.36646	3.64841	1.25202			398	3.88747	3.56923	1.98364	1.48926	1.20544	5.16183	10.2831	1.91428	16.8329	5.14746	1.7336
400	4.88281	20.1035	1.558	2.54912	6.20117	1.74782	3.07025	1.28174	5.1743	2.21602			400	3.21608	14.5702	2.7832	1.40022	1.57212	4.30767	2.88827	1.24374	1.95955	1.69441	3.56354	1.2775			400	4.36636	3.54269	2.5504	1.7334	1.0376	6.06864	10.5617	1.8588	15.837	5.28407	1.63959
402	4.74196	21.9345	1.91136	2.11828	6.61621	1.6646	2.40442	1.37329	5.34558	2.45308			402	3.86165	14.2102	2.91748	1.40022	1.97902	4.78891	3.23704	1.24374	1.81499	1.49399	3.69473	1.24229			402	4.27246	3.59577	2.28882	1.12305	1.37329	5.5978	10.6015	1.83105	15.1303	5.09045	1.59148
404	4.69501	19.2261	1.78287	2.76453	5.85938	2.39979	2.82981	1.37329	5.11634	2.08226			404	3.67385	14.5232	3.17383	1.61564	1.57212	4.68327	3.13895	1.32435	1.73468	1.32091	3.67608	1.27641			404	4.34758	3.74172	2.17983	1.14746	1.38855	5.77218	10.7342	1.6646	15.1303	5.12294	1.60267
406	4.31941	16.1362	1.79893	2.01057	6.10352	2.02526	2.42291	1.06811	4.48561	1.76027			406	3.39215	14.2337	2.85644	1.54383	1.73858	4.70675	2.72478	1.37041	1.65437	1.47578	3.56968	1.24874			406	3.84991	3.94075	2.89917	1.68457	1.05286	5.89425	10.5219	2.19172	14.6484	5.18707	1.51559
408	4.33115	18.158	1.97561	2.22599	7.10449	1.40103	3.01477	1.46484	4.95948	1.99991			408	3.08697	14.3589	2.66113	1.43612	1.6646	4.83586	2.82288	1.53164	1.50982	1.4029	3.53108	1.26811			408	3.90625	3.68865	2.41961	1.48926	1.57166	5.77218	10.7608	2.21946	15.4515	5.25326	1.59785
410	4.89455	19.6838	1.73468	2.74658	6.95801	1.47039	2.94078	1.34277	5.22145	2.17365			410	3.1574	14.6563	3.13721	1.50793	1.60911	4.20204	2.92097	2.6487	1.39738	1.67619	3.69132	1.26948			410	3.86869	3.67538	2.15803	1.58691	1.0376	5.70243	10.5883	2.2472	14.1666	5.00345	1.49901
412	4.40157	18.8065	1.91136	2.63887	7.4707	1.62298	2.20097	1.06811	5.01513	2.09854			412	3.4391	14.1789	2.68555	1.86696	1.75707	3.87338	2.95367	1.10554	1.3492	1.53043	3.47398	1.24171			412	3.84052	3.74172	2.41961	1.36719	1.31226	5.63267	10.774	2.46915	15.3873	5.21605	1.59863
414	4.55416	20.4849	1.36526	2.47731	5.98144	1.67847	2.21946	1.19019	4.9939	2.28923			414	3.56821	14.2337	2.56348	1.1489	1.84955	3.82644	3.14985	1.39344	1.3492	1.58509	3.46679	1.25185			414	3.80296	4.0867	2.13623	1.26953	1.05286	5.63267	11.0792	1.8588	15.7406	5.1844	1.67599
416	4.0964	19.3405	2.13623	2.44141	7.4707	2.30269	2.99627	1.19019	5.2468	2.12282			416	3.69732	14.3824	2.69775	1.1489	1.44265	4.1903	3.16075	1.34738	1.87924	2.60538	3.65521	1.25178			416	3.73723	3.72845	2.09263	2.19727	1.51062	5.85938	10.6546	1.88654	14.6806	5.1497	1.52577
418	4.30767	15.4114	1.558	2.35165	7.29981	1.88654	3.08875	1.34277	4.65582	1.68302			418	3.23956	14.0772	2.64893	1.57973	1.96052	4.06119	2.62669	1.12858	1.62225	1.5031	3.44478	1.2317			418	3.84991	4.59091	2.39781	1.36719	1.06812	5.26646	10.9996	3.44016	13.6526	5.18142	1.44332
420	4.50721	16.5176	1.70256	2.31575	6.54297	2.70497	2.31194	1.09863	4.71271	1.79389			420	3.39215	14.5311	2.57568	1.32841	2.12698	3.76775	2.95367	1.3589	1.33314	1.84927	3.5217	1.27097			420	3.77479	4.0469	2.26702	1.83105	0.976562	5.71987	10.376	3.30145	13.3314	5.06944	1.38334
422	4.51895	20.9427	1.63831	2.49526	7.39746	1.81718	2.12698	1.58691	5.31547	2.33995			422	3.68558	14.3354	2.81982	1.43612	1.92353	3.94381	3.20435	1.18616	1.41345	1.69441	3.56427	1.25442			422	3.8593	4.03363	2.22342	2.29492	1.297	5.45829	10.7608	2.44141	14.0702	5.15988	1.45753
424	4.51895	18.7302	1.63831	2.63887	7.20215	1.9559	2.4784	1.34277	5.06319	2.06664			424	3.57995	14.2181	2.69775	1.1489	1.75707	4.04945	2.82288	1.48557	1.36526	1.55776	3.46827	1.25155			424	3.94381	4.27246	2.09263	1.26953	1.14441	5.23158	11.0394	2.2472	13.492	4.97034	1.46767
426	4.26072	15.4114	1.81499	2.20804	6.93359	2.64948	1.92353	1.12915	4.54136	1.68361			426	3.533	14.0146	2.55127	1.1848	1.72008	4.1903	2.72478	1.41648	1.99167	1.49399	3.4821	1.22608			426	3.55882	4.19285	2.76838	1.29395	1.09863	5.63267	10.1902	2.49689	12.4319	4.85159	1.31921
428	4.0964	22.8882	1.57406	2.9261	7.17773	1.49814	2.97778	1.31226	5.55633	2.56574			428	3.82643	14.0146	2.55127	1.43612	2.01601	4.43679	3.22614	1.5777	1.8953	1.34824	3.63286	1.21674			428	3.61516	3.86114	2.59399	1.26953	1.32751	5.75474	10.8934	2.6911	13.3314	5.03755	1.42614
430	4.34289	20.752	1.8953	3.64416	6.56738	2.08074	2.71884	1.40381	5.42563	2.26534			430	3.77948	14.1163	2.52685	1.40022	1.51663	3.82644	2.89917	1.37041	1.62225	2.04969	3.51075	1.23075			430	3.83113	3.96729	2.09263	2.00195	1.14441	5.61523	10.0177	2.8853	12.4961	4.89465	1.29561
432	4.30767	20.3705	1.79893	6.19327	4.83398	2.10849	2.14548	1.15967	5.36475	2.22932			432	4.0964	14.0068	2.50244	1.29251	1.60911	3.83817	2.71388	2.08441	1.63831	1.49399	3.5276	1.22006			432	3.81235	4.45822	2.28882	1.3916	1.49536	5.77218	10.5219	3.44016	13.6847	5.20726	1.40888
434	4.60111	16.4795	1.42951	11.848	5.32227	1.73395	4.23547	1.09863	5.84355	1.94674			434	2.9696	13.999	2.66113	1.54383	1.70159	3.80296	2.89917	1.11706	2.03986	1.66708	3.44012	1.21748			434	3.74662	4.07343	2.33241	0.878906	0.915527	5.71987	10.4158	2.58012	14.1987	4.9846	1.50707
436	4.472	15.9836	1.36526	11.5428	5.9082	1.81718	2.84831	1.40381	5.66765	1.89767			436	3.6269	13.8972	2.90527	1.43612	1.60911	4.06119	3.06266	1.32435	2.50565	1.53954	3.5968	1.20061			436	3.86869	3.76826	2.72478	1.12305	1.20544	5.42341	10.8934	1.96977	14.3593	5.03735	1.53244
438	4.15509	13.1989	1.71862	5.54702	6.39648	1.92816	2.0715	1.5564	4.57151	1.39663			438	3.533	14.1085	2.55127	1.57973	1.44265	3.48605	2.94277	1.41648	1.46163	1.42112	3.39432	1.23848			438	3.75601	3.68865	2.74658	1.58691	0.900269	6.03376	10.8934	2.08074	14.3914	5.11976	1.53295
440	4.61285	12.0163	1.46163	4.12885	7.73926	1.78944	2.42291	1.37329	4.44307	1.32067			440	3.14566	13.9677	2.63672	1.25661	1.70159	4.26072	2.86647	1.18616	1.50982	1.32091	3.38523	1.23499			440	3.6715	3.76826	3.20435	1.31836	1.57166	5.96401	10.2964	1.91428	12.3998	4.90095	1.31754
442	4.16682	12.0163	1.52588	3.73392	7.51953	1.72008	3.60662	1.37329	4.45781	1.29104			442	3.14566	14.132	2.66113	1.32841	1.59061	4.04945	2.73568	1.63528	2.31291	1.55776	3.51489	1.22641			442	3.61516	3.80806	4.38145	1.41602	1.06812	5.75474	10.8271	2.08074	12.3355	5.03188	1.33787
444	4.02597	13.3896	1.39738	3.91343	6.32324	1.9559	1.97902	1.2207	4.27565	1.43673			444	2.81701	14.3354	2.63672	1.40022	2.01601	3.73253	2.89917	1.09403	1.17252	1.39379	3.34974	1.2689			444	3.66211	3.34367	4.35965	1.31836	1.02234	5.96401	11.0792	1.8588	11.9822	4.95448	1.34786
446	4.15509	12.7792	2.07198	3.5903	5.68848	1.92816	2.49689	1.19019	4.23754	1.321			446	3.1574	14.1789	2.771	1.29251	1.6461	4.55416	3.29154	0.978866	1.42951	1.26625	3.45663	1.26307			446	3.66211	3.80806	5.71115	2.39258	1.15967	5.5978	11.2782	2.44141	12.3677	5.37985	1.31533
448	4.30767	14.1525	1.70256	3.69801	9.42383	1.70621	2.95928	1.15967	4.88872	1.61404			448	3.22782	14.312	2.44141	1.72335	2.12698	3.67385	4.80652	1.14009	2.76264	1.43934	3.7654	1.23916			448	3.77479	3.94075	5.97273	1.41602	1.0376	5.77218	12.008	2.27495	12.6568	5.4282	1.4251
450	4.41331	14.8392	2.48959	3.50055	8.8623	1.8588	2.053	1.37329	4.92375	1.64811			450	3.68558	14.2494	2.38037	1.57973	1.46114	5.23494	2.92097	2.23412	2.9072	1.63975	3.82932	1.22913			450	3.7654	3.64884	6.14711	1.63574	1.12915	5.80706	12.7378	2.66335	12.2713	5.53397	1.43012
452	4.5659	14.801	2.28079	3.75187	7.32422	1.94203	1.99751	1.19019	4.73169	1.59658			452	3.41562	14.2885	2.70996	1.50793	1.70159	5.25841	3.40053	1.16312	2.32897	1.4029	3.71775	1.25544			452	3.66211	3.95402	4.88281	1.68457	1.41907	6.19071	13.1226	2.60787	13.2992	5.64699	1.51354
													454	3.9086	14.2102	2.45361	1.79515	2.08999	4.15509	3.01906	2.0038	2.79477	1.46667	3.7897	1.20664			454	3.81235	3.71518	4.33786	1.51367	1.26648	6.31278	12.207	2.49689	14.1345	5.53297	1.53842
													456	3.27477	14.0537	2.62451	1.43612	1.96052	4.34289	3.26974	2.25715	2.40928	1.61242	3.72411	1.19633			456	3.79357	3.87441	4.11987	1.48926	0.946045	6.08608	12.3132	3.21822	13.2992	5.45998	1.47699
													458	3.08697	13.9598	2.62451	1.47202	1.53513	4.46026	2.69209	1.63528	1.49375	1.44845	3.44083	1.22547			458	3.58699	3.64884	4.49044	1.36719	1.12915	6.29534	12.6714	2.27495	13.8775	5.48242	1.56761
													460	2.99307	14.4059	2.75879	1.68744	2.18247	3.92034	3.16075	1.2207	1.63831	1.78551	3.57532	1.24868			460	3.73723	3.55596	4.40325	1.2207	1.51062	5.87681	12.1672	2.27495	12.9138	5.29561	1.45249
													462	3.94381	14.0772	2.47803	1.29251	1.77557	4.07292	2.79018	1.31283	1.63831	1.36646	3.47478	1.23947			462	3.68089	3.66211	4.73022	1.44043	1.08337	5.99888	12.2336	2.55238	12.8174	5.35547	1.4477
													464	3.73253	14.4137	2.46582	1.43612	1.90504	4.81239	3.06266	1.68135	1.50982	1.5031	3.65225	1.264			464	3.77479	3.44981	4.51224	1.0498	1.02234	6.03376	11.5701	2.16397	14.9697	5.39406	1.6066
													466	3.47431	14.1946	2.30713	1.36431	1.49814	3.73253	2.81198	1.41648	1.76681	1.9677	3.4534	1.23934			466	3.55882	3.78153	4.75202	1.80664	0.946045	6.15583	11.4109	2.55238	14.5521	5.50181	1.52597
													468	3.48605	14.6954	2.44141	1.54383	1.79406	3.533	3.09535	1.23222	1.8953	2.22277	3.59394	1.27589			468	3.41797	3.3304	4.81742	1.0498	1.14441	6.20815	11.1588	2.66335	13.2992	5.23217	1.43873
													470	3.36867	14.4841	2.44141	1.29251	1.73858	3.47431	4.57764	1.40496	2.24866	1.80373	3.68346	1.26151			470	3.36163	3.86114	3.98908	1.53809	1.14441	5.78962	10.6679	2.71884	14.1666	5.24859	1.45905
													472	3.89686	14.4919	2.30713	1.75925	1.55362	3.95555	3.34603	1.14009	2.00773	1.60331	3.60615	1.26743			472	3.49309	3.76826	4.62123	1.26953	1.64795	5.96401	11.8222	3.49565	13.492	5.50822	1.43667
													474	3.8147	14.3824	2.24609	1.32841	1.72008	3.49778	3.11715	1.53164	1.42951	1.4029	3.44707	1.26709			474	3.71845	3.82133	3.96729	1.19629	1.41907	5.49316	11.5834	2.58012	12.978	5.19524	1.41488
													476	4.04945	14.2572	2.53906	1.68744	1.83106	3.8147	2.74658	1.38193	1.39738	1.25714	3.49619	1.25332			476	3.54004	3.79479	3.7711	1.3916	1.14441	6.0512	11.8355	2.19172	13.3635	5.23154	1.48212
													478	3.97902	14.3041	2.38037	1.47202	1.6276	3.88512	2.94277	1.37041	1.8953	1.67619	3.55329	1.24912			478	3.61516	3.84787	3.57492	2.19727	1.31226	5.94657	12.1805	2.49689	13.0101	5.35351	1.43609
													480	3.50952	14.0537	2.38037	1.50793	1.68309	3.76775	2.86647	1.33586	1.57407	1.4029	3.40817	1.2325			480	3.74662	3.66211	3.46592	2.0752	1.08337	5.92913	12.0478	3.13499	11.8858	5.22566	1.34669
																												482	3.43675	3.38347	4.18527	2.17285	1.14441	5.94657	11.5436	3.74534	13.492	5.45003	1.41499
																												484	3.74662	3.67538	4.55584	1.7334	1.41907	6.26046	11.4905	3.24596	13.8453	5.55251	1.44001
																												486	3.77479	3.38347	4.79562	1.80664	1.17493	5.94657	10.9731	3.55114	13.7811	5.46526	1.40839
																												488	3.69028	3.99382	4.29426	1.97754	1.19019	5.8245	11.5701	2.55238	13.2992	5.37693	1.41574
																												490	3.3898	3.03849	4.62123	1.78223	0.991821	6.12095	11.1057	2.85756	13.2992	5.24523	1.4165
																												492	3.33346	3.42328	4.20707	1.68457	1.23596	6.06864	10.9863	2.44141	12.8816	5.14026	1.37699
																												494	3.52126	3.99382	3.96729	1.63574	1.17493	5.98145	10.5485	3.30145	12.9459	5.23003	1.33078
																												496	3.63394	3.50289	4.16347	1.83105	1.15967	5.87681	11.7692	2.99627	13.0101	5.32704	1.41128
																												498	3.34285	3.75499	3.37873	1.41602	1.00708	5.75474	11.8753	2.13623	12.8816	5.06084	1.46174
																												500	3.40858	4.299	4.14167	1.12305	1.28174	6.12095	11.3711	3.16273	13.1386	5.33861	1.40952
																												502	3.31468	3.54269	4.01088	1.70898	1.297	5.94657	11.2252	2.6911	12.8495	5.17629	1.37841
																												504	3.16444	3.30386	4.25066	1.66016	1.19019	5.91169	10.3362	3.19047	12.8174	5.09167	1.32336
																												506	3.49309	3.60904	4.25066	1.29395	0.976562	6.03376	10.5617	1.96977	13.749	5.10417	1.4545
																												508	3.33346	3.90094	4.64303	1.31836	1.23596	5.92913	10.6281	2.10849	12.2713	5.04097	1.32073
																												510	3.50248	3.63557	4.18527	1.7334	1.17493	5.92913	10.6015	3.16273	13.0744	5.22216	1.34597
																												512	3.30529	3.35693	3.8365	1.87988	1.38855	6.24302	10.2035	3.05176	12.6246	5.0989	1.29189
																												514	3.52126	3.78153	4.01088	1.61133	1.15967	6.66155	10.1637	2.10849	13.235	5.13926	1.37592
																												516	3.65272	3.27732	3.85829	2.44141	1.49536	6.10352	10.4821	2.13623	12.3355	5.08694	1.28089
																												518	3.33346	3.44981	3.92369	2.27051	1.2207	6.17327	11.1588	2.19172	12.8174	5.17104	1.37495
																												520	3.28651	3.75499	3.70571	2.22168	1.00708	6.22559	11.1323	2.21946	12.1107	5.07377	1.32903
																												522	3.51187	3.72845	4.22886	3.10059	0.823975	6.57436	11.119	1.94203	13.1065	5.3484	1.39128
																												524	3.19261	3.67538	4.40325	3.95508	1.05286	5.75474	11.9151	1.96977	13.2029	5.45796	1.41921
																												526	3.24895	3.31713	4.20707	4.63867	1.15967	6.45229	10.7342	2.2472	12.3998	5.37833	1.27716
																												528	3.46492	4.17958	3.88009	4.78516	1.08337	6.03376	11.0129	2.19172	12.6246	5.4729	1.29584
																												530	3.66211	3.94075	4.09807	5.10254	1.00708	6.20815	11.1588	1.74782	12.207	5.45915	1.28933
																												532	3.44614	3.96729	4.03268	5.29785	1.0376	6.29534	11.4109	2.21946	12.3355	5.56031	1.30011
																												534	3.22078	3.44981	4.03268	5.61523	1.11389	6.0512	11.6498	2.35818	12.721	5.57917	1.34827
																												536	3.47431	3.88767	4.14167	6.12793	1.19019	5.91169	11.5701	2.63561	12.1749	5.67935	1.27477
																												538	3.34285	3.51616	3.85829	5.85938	0.900269	5.85938	11.1323	2.63561	11.0185	5.34696	1.1953
																												540	3.09871	4.11324	4.11987	6.5918	0.930786	6.31278	11.3578	1.88654	12.3034	5.635	1.32192
																												542	3.14566	3.99382	4.31606	6.5918	1.02234	6.45229	11.4109	2.60787	11.1791	5.63554	1.21765
																												544	3.25834	4.11324	4.16347	6.71387	0.991821	6.06864	11.7028	2.30269	11.5646	5.65327	1.26995
																												546	3.08932	4.21939	4.18527	7.00684	1.09863	6.87081	10.8536	3.02401	11.0827	5.71451	1.16813
																												548	3.09871	4.02036	4.22886	6.39648	1.40381	5.78962	11.1588	2.66335	11.95	5.63445	1.22897
																												550	3.36163	3.64884	4.14167	6.7627	1.00708	5.31878	10.5617	1.99751	11.2112	5.33457	1.18976
																												552	3.08932	3.88767	4.16347	6.86035	1.46484	5.70243	11.0527	2.80207	11.0185	5.56014	1.16012
																												554	2.97664	3.80806	4.03268	6.32324	1.12915	5.71987	10.9333	2.58012	11.7252	5.4698	1.22477
																												556	3.27712	3.99382	4.35965	6.03027	1.26648	5.65011	11.0527	2.41366	11.2433	5.47635	1.17895
																												558	3.39919	4.25919	4.20707	6.39648	1.00708	5.56292	11.2915	2.6911	11.7894	5.62266	1.23306
																												560	3.19261	3.76826	3.90189	6.37207	1.11389	6.19071	11.663	2.60787	11.6288	5.60435	1.26471
																												562	3.12688	3.86114	4.31606	5.76172	0.946045	5.80706	11.8753	2.6911	11.3718	5.52857	1.25624
																												564	3.03298	3.86114	4.16347	5.85938	1.26648	5.70243	11.8355	3.16273	12.9138	5.75532	1.33661
																												566	3.02359	4.20612	3.7711	5.81055	1.00708	5.89425	11.7028	2.21946	11.5003	5.45948	1.27181
																												568	3.08932	3.63557	3.98908	5.51758	1.19019	5.89425	11.4242	1.55362	11.8215	5.34615	1.29486

## Sheet: Fig. 4de gels
	Western blot Fig. 4d, e: samples included in the manuscript are indicated by dotted rectangulars. Remaining samples are not included in this study.

## Sheet: Fig. 4f
Currents @ 100 mV @ 300 sec
		cell 1	cell 2	cell 3	cell 4	cell 5	cell 6	cell 7	cell 8	cell 9	cell 10		AVE	SEM
HEK293		82.9523	263.155	95.2414	114.429	277.326	154.297	121.699	86.6089	57.4021			139.234	26.3903
LRRC8--		2.50244	1.19966	5.57278	3.83165	1.77557	1.96374	1.17549	2.00907	8.66305			3.18816	0.828612
AC		42.8911	62.3089	45.1878	45.912	123.96	75.8289	48.6183	132.141	64.716			71.285	11.3452
TTY1		4.5659	16.7847	1.73468	2.97995	5.76172	1.91428	1.88654	1.15967				4.59843	1.82666
TTYH2		4.13161	14.4372	3.32031	1.29251	1.59061	4.40157	3.09535	1.58922	2.48959	1.91304		3.8261	1.24444
TTYH3		4.83586	4.06016	2.04904	1.92871	1.58691	5.68499	10.1371	2.2472	18.2463			5.64181	1.81389

## Sheet: Fig. S8ab
LRRC8-/- AQP4				100 mV							LRRC8-/- AQP4 TTYH1				100 mV
seconds	cell 1	cell 2	cell 3	cell 4	cell 5	cell 6	ave	sem			seconds	cell 1	cell 2	cell 3	cell 4	cell 5	cell 6	ave	sem
0	5.03168	16.169	4.20707	7.85426	11.0626	1.9043	7.70481	2.12844			0	6.27686	8.21884	11.1158	9.42654	6.09131	8.25331	8.23044	0.793834
2	4.92003	14.4343	4.35965	12.5443	10.5858	2.30713	8.19187	2.02988			2	7.06543	7.94293	10.4685	9.49436	6.48193	7.26997	8.12051	0.644242
4	4.77116	12.8709	3.8365	7.67758	9.88007	2.20947	6.87428	1.64335			4	7.19482	7.66702	9.82111	9.64355	6.4209	7.12077	7.97803	0.590451
6	5.02424	11.4039	4.18527	6.81024	9.67026	1.78223	6.47936	1.46013			6	7.18262	7.37438	9.32173	9.35194	5.896	6.42225	7.59149	0.605216
8	5.49316	11.0292	4.03268	6.64962	8.64029	1.42822	6.21219	1.38347			8	7.02637	7.02322	8.30448	9.37229	5.51758	5.8865	7.18841	0.60539
10	5.64203	10.0654	3.37873	6.47294	8.44955	1.72119	5.95498	1.26527			10	7.00439	6.68042	7.47218	8.95182	4.95605	6.23237	6.88287	0.553379
12	5.35174	9.26235	3.44413	6.24807	7.68661	1.72119	5.61902	1.12433			12	6.75781	6.33762	7.13926	8.76872	4.88281	5.66271	6.59149	0.556362
14	5.18799	8.80191	3.16075	5.17193	7.51495	1.84326	5.28013	1.05999			14	6.65771	5.30086	6.12201	8.72803	4.49219	5.43891	6.12329	0.61451
16	4.85304	8.28793	3.24794	5.17193	6.9046	1.61133	5.01279	0.983682			16	6.81396	5.52661	5.25272	8.6263	4.46777	5.45247	6.02331	0.617645
18	5.0689	8.14873	3.05176	5.42892	6.21796	1.58691	4.91719	0.948315			18	6.68213	5.26742	5.38219	8.47711	4.01611	4.8489	5.77898	0.658477
20	4.57019	7.74183	2.92097	5.09162	6.59943	1.33057	4.7091	0.958068			20	6.53564	5.33431	4.71635	8.19906	3.61328	4.57764	5.49605	0.682352
22	4.57019	7.4313	3.18255	4.81856	5.77927	1.41602	4.53298	0.847871			22	6.29395	5.04167	4.38343	8.02951	3.45459	4.50304	5.28437	0.681711
24	4.42133	6.77811	2.81198	4.62582	5.66483	1.2085	4.25176	0.813922			24	6.27686	4.35607	4.01352	8.04308	3.32031	4.32671	5.05609	0.734427
26	4.22036	6.59608	2.5504	4.65795	4.63486	1.45264	4.01871	0.734976			26	6.15967	3.84605	3.49565	8.04308	3.07617	4.21143	4.80534	0.797031
28	5.02424	5.85723	2.4632	4.28852	4.4632	1.2085	3.88415	0.703886			28	6.09375	3.91294	3.12574	7.67687	2.84424	4.26568	4.6532	0.779988
30	5.18054	5.50387	2.485	3.9191	4.55856	1.08643	3.78892	0.694853			30	5.91064	3.36948	2.97778	7.54123	2.85645	4.23855	4.48235	0.781781
32	4.92747	5.03272	3.09535	4.44914	4.11987	1.07422	3.78313	0.611951			32	5.71045	3.30259	2.53388	7.29031	2.6123	3.93338	4.23049	0.790549
34	4.40644	4.78644	2.04904	4.03153	3.94821	1.55029	3.46199	0.54327			34	5.62744	5.51825	2.58937	7.2564	2.35596	3.87912	4.53776	0.802125
36	4.65951	4.54016	2.35421	4.04759	3.7384	1.50146	3.47356	0.519054			36	5.54199	9.62349	2.23796	7.20215	2.35596	3.49935	5.07682	1.22696
38	4.44366	4.10113	2.02724	3.75848	3.50952	1.66016	3.25003	0.465302			38	5.56396	13.1017	2.21946	6.89019	2.63672	12.424	7.13934	1.95878
40	4.399	4.07972	1.74386	3.54968	3.77655	1.69678	3.2076	0.484524			40	5.32471	13.4027	2.01601	6.89697	2.29492	13.1497	7.18082	2.11157
42	4.45854	4.06901	2.09263	3.7103	3.10898	1.61133	3.17513	0.46013			42	5.07812	12.9344	2.16397	6.90375	1.78223	13.1768	7.00655	2.10559
44	4.51809	3.61928	2.07084	3.64605	2.72751	1.07422	2.94266	0.507568			44	4.88525	13.3608	1.70159	6.73421	1.87988	13.2243	6.96434	2.18919
46	4.26502	3.36229	1.72206	3.373	2.84195	1.69678	2.87685	0.413683			46	4.94141	13.7371	1.49814	6.62571	1.92871	13.6312	7.06037	2.27994
48	4.20547	3.28733	2.04904	3.19631	2.72751	1.68457	2.85837	0.37243			48	4.91211	13.1685	1.86805	6.59858	1.58691	13.3599	6.91568	2.19387
50	4.09382	3.1053	2.13623	3.29269	2.86102	1.34277	2.80531	0.390541			50	4.82178	12.7839	1.2392	6.46973	1.89209	13.5973	6.80067	2.21299
52	3.97473	3.20167	1.70027	3.18025	3.35693	1.37939	2.79887	0.417191			52	4.70215	12.4829	1.6276	6.40191	1.9043	13.7736	6.81542	2.17472
54	4.10871	2.93397	2.22342	6.11958	2.21252	1.55029	3.19142	0.684702			54	4.729	12.3826	1.2392	6.36122	1.69678	8.00239	5.7352	1.7406
56	3.87052	2.81618	2.15803	2.93932	2.26974	1.09863	2.52541	0.378569			56	4.62402	13.2856	1.40566	6.32731	1.45264	4.69971	5.29916	1.82203
58	3.96729	2.67698	1.80926	3.38906	2.68936	1.45264	2.6641	0.383893			58	4.69482	12.391	1.14672	6.40191	1.55029	3.50613	4.94848	1.72451
60	4.16825	2.53778	2.22342	3.27662	2.67029	1.69678	2.76219	0.352339			60	4.4751	13.2187	1.46114	6.04926	1.36719	2.43462	4.83434	1.87325
62	3.98217	2.51636	1.59127	3.18025	2.46048	1.57471	2.55087	0.379738			62	4.38232	12.9428	1.57212	6.81559	1.2207	2.44819	4.89695	1.85637
64	4.2278	2.46282	2.31062	2.81083	1.90735	1.50146	2.53681	0.385464			64	4.28955	12.3993	1.33168	5.4796	1.95312	2.42106	4.64572	1.70907
66	3.94496	2.34503	2.00544	2.87508	2.25067	1.48926	2.48507	0.345356			66	4.32373	12.2488	1.73858	5.46604	1.40381	2.10232	4.54722	1.70738
68	3.87052	2.14158	1.72206	2.82689	1.9455	1.08643	2.2655	0.3955			68	4.31885	12.0064	1.2207	5.60845	1.50146	2.14301	4.46647	1.69661
70	4.0045	2.18442	1.61307	2.73052	1.85013	1.26953	2.27536	0.401435			70	4.4165	11.9478	1.46114	5.52029	1.47705	2.13623	4.49318	1.67164
72	3.9524	2.35574	2.07084	2.63415	1.83105	1.11084	2.32584	0.388408			72	4.62402	11.8308	2.053	5.37109	1.2085	1.95312	4.50675	1.64383
74	3.64722	2.03451	1.61307	2.73052	2.00272	1.58691	2.26916	0.323139			74	4.4458	11.8308	1.59061	5.22868	1.02539	1.93956	4.34347	1.67933
76	3.81098	1.94884	2.22342	2.74658	1.85013	1.02539	2.26756	0.384296			76	4.49219	11.5131	1.96052	5.19477	0.927734	1.83784	4.32102	1.62201
78	3.73654	2.19512	2.13623	2.53778	2.17438	1.24512	2.33753	0.330492			78	4.36279	11.7639	1.42415	5.0727	0.952148	1.74289	4.21976	1.69035
80	3.72166	2.59132	2.20163	2.85902	1.48773	1.26953	2.35515	0.371027			80	4.29199	11.304	1.29469	4.97097	0.830078	1.81749	4.08488	1.62942
82	3.43137	8.34147	1.61307	2.34503	1.46866	1.30615	3.08429	1.09888			82	4.29199	11.5716	1.6646	5.05914	1.06201	1.81071	4.24334	1.63575
84	3.31227	9.28377	2.31062	2.87508	2.00272	1.14746	3.48865	1.19791			84	4.31396	11.1368	1.6276	4.83534	1.11084	1.89887	4.15391	1.55879
86	3.53557	11.3397	1.87465	2.29685	1.96457	1.01318	3.67075	1.56937			86	4.22119	11.1368	1.6461	4.61833	1.12305	1.7022	4.07462	1.5638
88	3.60256	11.6716	2.09263	2.32897	2.05994	0.952148	3.78465	1.61436			88	4.16992	10.6519	1.84955	4.53695	1.01318	1.73611	3.99293	1.48178
90	3.26017	11.072	2.22342	2.37716	1.75476	1.14746	3.63916	1.51348			90	4.11133	11.0783	1.12823	4.72005	1.07422	1.5937	3.95097	1.59444
92	3.52069	12.0892	1.94005	2.18442	1.60217	1.12305	3.74327	1.70098			92	4.08447	10.5348	1.29469	4.41488	1.23291	1.50553	3.84455	1.48997
94	3.20807	11.4361	2.41961	2.37716	1.54495	1.07422	3.67668	1.58095			94	4.09424	10.7021	1.81256	4.31315	0.964355	1.51232	3.89978	1.50408
96	3.37926	12.2499	1.85285	2.32897	1.83105	1.24512	3.81452	1.71171			96	4.1748	10.376	1.2392	4.37419	1.06201	1.55301	3.79653	1.47687
98	3.3346	12.3569	1.85285	2.47353	2.21252	1.51367	3.95735	1.69854			98	4.02344	10.5265	1.77557	4.19786	1.0376	1.53266	3.84893	1.47089
100	2.86568	11.8323	1.74386	2.29685	1.96457	1.0498	3.6255	1.65924			100	3.94043	10.6435	1.18371	4.28602	1.06201	1.43094	3.75777	1.52563
102	2.53073	11.2647	1.83105	2.28079	1.54495	1.08643	3.42311	1.58202			102	3.99902	10.2589	1.33168	4.07579	1.0498	1.47163	3.69781	1.45354
104	2.77636	13.674	2.15803	2.31291	2.09808	1.2207	4.04002	1.93742			104	3.94531	10.0833	1.16522	4.0351	1.24512	1.30208	3.62936	1.4324
106	2.68704	13.7276	1.32969	2.20048	1.75476	1.41602	3.85259	1.98542			106	3.85742	9.7489	1.18371	4.15717	0.952148	1.45806	3.55957	1.38961
108	2.51584	13.5134	1.39509	2.45747	2.09808	1.24512	3.87083	1.94021			108	3.91357	9.56496	1.79406	3.83843	0.98877	1.43772	3.58959	1.32407
110	2.41908	13.4813	1.74386	2.3611	1.60217	1.28174	3.81487	1.94127			110	3.66211	9.73218	1.35017	3.79774	1.31836	1.80393	3.61075	1.33254
112	2.74658	11.1791	1.70027	2.28079	1.60217	1.59912	3.518	1.54321			112	3.66211	9.61513	1.18371	3.83843	0.927734	1.81071	3.5063	1.34849
114	2.79869	11.9393	1.61307	2.44141	1.41144	1.13525	3.55653	1.69602			114	3.61572	9.73218	1.10973	3.66211	0.952148	1.83105	3.48382	1.36764
116	3.01454	11.1577	1.72206	2.20048	1.33514	1.70898	3.52314	1.54474			116	3.63525	10.3007	1.29469	3.72314	0.866699	1.8514	3.61199	1.45247
118	3.31227	11.8858	1.54768	2.52172	1.50681	1.29395	3.67804	1.67073			118	3.58887	9.53152	1.12823	3.50613	1.18408	1.90565	3.47408	1.31648
120	2.98477	12.721	1.15531	2.15229	1.35422	1.50146	3.64484	1.83518			120	3.55713	9.99973	1.35017	3.49257	1.12305	1.87853	3.56686	1.38348
122	2.76891	12.7531	1.67847	2.18442	1.77383	1.12305	3.71364	1.82134			122	3.50342	9.74054	1.44265	3.46544	1.01318	2.10232	3.54459	1.33469
124	2.63493	11.7573	2.26702	2.16835	1.44958	1.57471	3.64198	1.6328			124	3.43506	9.75726	1.57212	3.39084	0.830078	2.12945	3.51913	1.3423
126	2.52328	11.8965	1.06812	2.13623	1.83105	2.80762	3.71047	1.65523			126	3.4082	10.0332	1.57212	3.24843	0.817871	2.22439	3.5507	1.3854
128	2.25532	13.2457	1.37329	2.13623	1.62125	3.39355	4.00422	1.86978			128	3.3374	10.2088	1.46114	3.56038	0.793457	2.06841	3.57159	1.42569
130	2.24788	13.417	1.11171	2.37716	1.14441	2.40479	3.78383	1.94163			130	3.31543	10.2088	1.05424	3.45188	0.866699	2.05485	3.49198	1.44395
132	2.18089	12.7746	1.61307	1.94349	2.65121	2.56348	3.95445	1.77068			132	3.33984	10.2088	1.2392	3.36372	0.756836	1.81749	3.45431	1.44945
134	2.40419	12.2927	1.2425	2.15229	1.31607	2.23389	3.60694	1.74824			134	3.34229	10.3258	1.40566	3.39762	0.964355	1.93278	3.56142	1.44189
136	2.23299	12.5283	1.72206	2.15229	1.41144	2.68555	3.78877	1.75669			136	3.28613	10.2004	1.2207	3.22808	1.14746	2.06841	3.5252	1.41655
138	2.15856	12.3569	1.37329	2.12017	1.65939	1.18408	3.47541	1.78307			138	3.2251	10.2171	1.14672	3.38406	1.06201	2.04807	3.51385	1.42884
140	2.27021	12.5069	1.80926	2.03986	1.37329	1.46484	3.57739	1.79086			140	3.22998	10.0917	1.60911	3.18739	1.19629	2.27186	3.59772	1.36873
142	2.02458	12.2606	1.2207	2.34503	1.96457	2.05078	3.64437	1.72963			142	3.16895	9.96629	1.88654	3.10601	1.23291	2.93647	3.71619	1.31574
144	2.15856	11.5324	1.67847	2.31291	1.92642	1.72119	3.555	1.5983			144	3.24951	9.93284	1.05424	3.07888	1.55029	2.86865	3.6224	1.34
146	2.31487	11.0506	1.83105	2.05592	2.13623	1.64795	3.5061	1.5116			146	3.03955	10.376	1.36867	2.95681	1.14746	2.95003	3.63975	1.41971
148	2.12134	11.1577	2.15803	2.16835	1.90735	1.68457	3.53288	1.52656			148	3.07373	10.2004	1.40566	2.95681	0.976562	2.80084	3.569	1.40171
150	2.02458	10.5366	1.70027	2.24866	1.79291	2.39258	3.44927	1.42121			150	3.11523	10.2506	1.12823	2.90934	1.28174	2.83474	3.58664	1.40696
152	2.15856	10.7508	2.26702	2.18442	2.65121	1.70898	3.62016	1.43108			152	3.06885	10.075	1.88654	2.86187	1.12305	2.78049	3.63263	1.35001
154	2.15856	10.119	1.15531	1.97561	2.38419	2.28271	3.34589	1.36617			154	2.99561	9.98301	1.2207	2.889	1.15967	2.76015	3.50135	1.36774
156	1.92037	9.71209	1.96184	2.18442	3.1662	3.25928	3.7007	1.22598			156	3.0127	9.8994	1.40566	2.65164	1.02539	2.76015	3.45915	1.35602
158	2.01714	9.40156	1.50408	2.00774	2.40326	2.4292	3.29383	1.229			158	2.96143	9.84923	1.42415	2.76015	1.07422	2.79405	3.47721	1.34163
160	2.00225	9.33731	1.39509	2.12017	18.5966	2.81982	6.04522	2.78124			160	2.87109	10.2004	1.57212	2.63129	1.53809	2.76693	3.59665	1.37048
162	2.05435	8.80191	1.63487	2.13623	27.8854	2.68555	7.53306	4.2152			162	2.82715	10.3258	1.25769	2.65164	1.37939	2.85509	3.54946	1.41532
164	2.04691	8.32006	1.72206	2.18442	28.7056	2.7832	7.62704	4.33452			164	2.85889	10.6352	1.59061	2.65842	1.62354	3.01785	3.73075	1.43263
166	2.05435	8.83404	1.35149	2.28079	32.6157	2.28271	8.23651	5.00309			166	2.79541	10.4596	1.46114	2.516	1.26953	2.8144	3.55268	1.43718
168	1.95759	8.13802	1.41689	2.00774	32.7301	2.24609	8.08274	5.03356			168	2.83203	9.95793	1.53513	2.44141	1.29395	2.71267	3.46219	1.35157
170	1.76406	8.73766	1.02452	2.0238	26.4359	2.44141	7.07122	4.03816			170	2.73438	9.93284	1.29469	2.59738	1.36719	2.76693	3.4489	1.35293
172	1.99481	9.3266	1.59127	2.0238	29.7165	2.09961	7.7921	4.54794			172	2.82227	9.99973	1.60911	2.45497	1.50146	2.75336	3.52348	1.3427
174	1.80872	14.4985	1.39509	2.05592	29.6593	2.18506	8.60043	4.69048			174	2.92969	9.84923	1.18371	2.50244	1.48926	3.01785	3.49536	1.33429
176	1.97248	12.3355	1.80926	2.05592	31.9481	2.12402	8.70755	4.94474			176	2.93457	9.72382	1.6461	2.33968	1.45264	2.82118	3.48633	1.29757
178	1.8385	11.6931	1.87465	2.0238	32.8064	23.4497	12.281	5.38072			178	2.79541	9.89104	1.25769	2.22439	1.57471	2.8144	3.42627	1.34553
180	1.88316	13.0637	1.91825	2.13623	35.4767	25.1831	13.2768	5.82283			180	2.75146	9.8576	1.03575	2.35324	1.33057	2.6652	3.3323	1.36424
182	2.01714	12.8923	1.96184	2.20048	38.5284	25.8423	13.9071	6.24582			182	2.82471	9.3643	1.20221	2.19048	1.12305	2.93647	3.27354	1.28426
184	1.9427	9.85129	1.67847	1.8953	37.5366	27.3071	13.3686	6.29576			184	2.75879	9.93284	1.86805	2.27865	1.07422	2.61773	3.42171	1.35288
186	2.55306	7.55979	1.2643	1.87924	37.1742	26.4771	12.8179	6.2329			186	2.72949	9.38938	1.16522	2.21761	0.964355	2.75336	3.20324	1.30215
188	2.93266	5.10768	2.28882	2.00774	35.9726	26.5869	12.4827	6.08133			188	2.60742	9.42282	1.72008	2.21083	1.07422	2.87543	3.31847	1.27453
190	3.1113	5.43962	1.35149	1.99167	32.959	27.0874	11.9901	5.77955			190	2.65869	9.13855	1.72008	2.21083	1.12305	2.92291	3.29568	1.22281
192	6.64688	4.88281	1.32969	1.94349	33.3023	26.6113	12.4528	5.6567			192	2.67334	9.24724	1.51663	2.13623	1.15967	2.97716	3.28505	1.24974
194	10.5695	5.65378	1.72206	2.28079	33.5312	26.4038	13.3602	5.48332			194	2.65869	9.23052	1.40566	2.20405	1.09863	2.92969	3.25454	1.25475
196	11.6488	4.49733	2.09263	1.95955	31.3187	25.7446	12.8769	5.20433			196	2.59521	9.0215	1.2207	2.1837	1.2085	2.95681	3.19774	1.22519
198	12.3857	4.44379	1.48228	2.21654	29.1443	25.5981	12.5451	4.96766			198	2.48291	8.91281	2.20096	2.08876	1.45264	6.74778	3.98098	1.28241
200	13.1151	4.76503	1.91825	2.16835	19.7411	25.9888	11.2828	4.09961			200	2.51709	8.81247	1.36867	2.1837	1.31836	9.05355	4.20897	1.53715
202	13.0035	4.58299	1.59127	1.94349	23.3078	27.0264	11.9092	4.54182			202	2.55615	8.61181	1.88654	2.05485	1.26953	11.3525	4.6219	1.77559
204	13.5915	7.0244	1.52588	2.15229	18.5394	26.8555	11.6148	4.06746			204	2.50488	8.19376	1.68309	1.94634	1.28174	13.4413	4.84185	2.05551
206	13.6585	6.81024	1.43869	2.10411	17.5095	27.6123	11.5222	4.12985			206	2.55859	8.10179	1.40566	2.00738	1.2085	12.9327	4.70243	1.99155
208	13.651	6.55325	1.74386	1.84712	14.6103	28.4424	11.1413	4.13598			208	2.56836	8.1854	1.49814	1.8514	1.09863	13.421	4.77048	2.07543
210	13.1895	7.22785	1.54768	1.92743	14.6866	28.833	11.2353	4.17029			210	2.52197	8.27737	1.53513	1.84462	1.41602	13.7126	4.88461	2.10421
212	13.5394	4.62582	1.46048	1.95955	15.316	28.5278	10.9048	4.26373			212	2.52686	8.09343	1.27619	1.77002	1.34277	14.011	4.8367	2.16023
214	13.4724	4.63653	1.3079	2.05592	12.8365	28.1982	10.4179	4.15308			214	2.49512	8.11015	1.31318	1.79715	1.23291	14.1602	4.85144	2.18713
216	13.197	4.65795	1.32969	2.05592	15.3923	28.9917	10.9374	4.32549			216	2.38281	8.10179	1.20221	1.82427	1.30615	14.7027	4.91999	2.27248
218	13.264	4.75432	1.87465	2.29685	14.9345	29.126	11.0417	4.26983			218	2.36328	8.14359	1.47964	1.93956	1.17188	14.818	4.98599	2.27944
220	13.3831	5.21476	1.35149	2.10411	13.4468	28.6865	10.6978	4.20083			220	2.31934	7.95965	1.44265	1.72933	1.13525	14.7705	4.89279	2.27934
222	13.9115	4.06901	1.87465	2.08804	13.2179	28.8086	10.6616	4.24407			222	2.36572	7.8426	1.36867	1.78358	1.09863	15.5097	4.99482	2.38795
224	13.651	3.7906	1.61307	2.05592	13.3133	28.8208	10.5408	4.27611			224	2.39502	7.83424	1.2207	1.7022	1.45264	16.2014	5.13437	2.48555
226	13.7255	4.00476	1.70027	2.0238	15.2779	28.6377	10.895	4.29151			226	2.34375	7.63358	1.38716	1.75646	1.09863	19.3821	5.60027	2.98995
228	13.6957	5.28971	1.43869	2.0238	15.3732	28.1494	10.9951	4.1828			228	2.3291	7.68374	1.47964	1.60048	1.14746	17.395	5.27257	2.67654
230	13.9041	3.90839	1.98364	2.16835	13.3705	28.3081	10.6072	4.17159			230	2.3291	7.80079	1.14672	1.66829	0.952148	16.6897	5.0978	2.59476
232	13.8297	4.31529	1.78746	2.26473	13.1798	27.9785	10.5592	4.10493			232	2.31689	7.5416	0.998757	1.98025	1.13525	16.7304	5.1172	2.5769
234	13.6064	3.90839	1.46048	2.0238	9.76562	27.8809	9.77426	4.10658			234	2.19727	7.75063	1.46114	1.63439	0.927734	17.7205	5.28195	2.74615
236	14.1646	3.373	1.3079	2.20048	11.5013	28.2593	10.1344	4.21494			236	2.30713	7.90113	1.29469	1.56657	1.08643	18.2699	5.4043	2.83585
238	14.1274	3.44795	2.04904	1.8953	17.643	28.418	11.2634	4.38439			238	2.23145	7.60849	1.14672	1.68864	0.915527	17.5917	5.19709	2.73406
240	13.5766	3.83344	1.39509	2.0238	14.2479	28.1494	10.5377	4.21889			240	2.25342	7.77571	1.88654	1.54622	0.964355	16.0929	5.08653	2.47323
242	13.5171	3.75848	1.91825	1.84712	24.6239	28.6133	12.3797	4.86193			242	2.26074	7.70882	1.2207	1.49197	1.25732	15.9437	4.98055	2.46645
244	13.9264	3.56574	1.65667	1.99167	13.9809	28.1982	10.5533	4.22502			244	2.89307	7.46636	1.57212	1.56657	1.06201	16.1133	5.11223	2.45089
246	13.8967	4.67936	1.48228	1.86318	15.583	28.3081	10.9688	4.25344			246	3.27881	7.49144	1.16522	1.41737	1.11084	15.6996	5.02721	2.40307
248	13.986	3.14813	1.17711	1.99167	13.7711	27.9541	10.338	4.2445			248	3.14697	7.48308	1.25769	1.50553	0.964355	17.4154	5.2955	2.67265
250	13.7478	3.28733	1.89645	2.07198	12.989	27.7222	10.2858	4.12284			250	2.9126	7.61685	1.47964	1.48519	1.02539	16.3913	5.15183	2.50952
252	13.0184	3.48007	1.70027	2.08804	12.3215	27.5024	10.0184	4.06046			252	2.79541	7.29077	1.35017	1.55979	1.02539	15.191	4.86875	2.31851
254	12.7281	2.95539	1.78746	2.16835	14.4768	28.6865	10.4671	4.29549			254	3.25928	7.39947	1.6461	1.54622	1.01318	15.3673	5.03859	2.32238
256	12.6015	3.49078	1.52588	2.10411	15.7166	28.1738	10.6021	4.25777			256	3.22754	7.62521	1.35017	1.54622	1.07422	15.3402	5.02726	2.33935
258	12.7578	3.90839	1.3079	2.03986	14.1907	27.4292	10.2723	4.10006			258	3.26416	7.86768	1.29469	1.33599	1.07422	15.7674	5.10069	2.42727
260	12.8844	2.98751	1.67847	2.08804	12.3978	28.0273	10.0106	4.16277			260	3.11279	7.47472	1.20221	1.43772	0.927734	15.8081	4.99388	2.43097
262	12.8769	3.30875	1.46048	2.00774	14.7629	27.832	10.3748	4.201			262	3.396	7.78407	1.31318	1.38346	1.18408	15.408	5.07813	2.35589
264	12.8993	3.57645	1.67847	1.8953	14.801	28.6499	10.5834	4.29417			264	3.28125	7.39111	1.70159	1.46484	1.08643	15.4555	5.06345	2.33227
266	13.063	3.31946	1.2861	2.05592	17.1471	28.0762	10.8246	4.34574			266	2.82959	7.78407	1.27619	1.2953	1.17188	15.5368	4.98231	2.39886
268	12.6834	2.99822	2.20163	2.07198	17.3569	27.8809	10.8655	4.27792			268	2.94189	7.8844	1.70159	1.28852	1.07422	15.0011	4.98195	2.30219
270	12.6015	3.21238	1.63487	2.15229	21.2288	27.4414	11.3785	4.48344			270	2.3877	7.85096	1.36867	1.1122	1.00098	15.9573	4.9463	2.49507
272	12.929	3.16954	1.2425	2.08804	22.2778	28.7598	11.7445	4.75626			272	2.64893	8.19376	1.36867	1.18679	1.29395	15.6047	5.04946	2.42694
274	13.0556	3.44795	1.63487	2.37716	21.3242	27.8442	11.614	4.51338			274	2.90039	8.05999	1.2207	1.32921	1.72119	15.6793	5.15179	2.40217
276	13.1747	3.6514	1.37329	2.05592	20.1416	27.9297	11.3878	4.47375			276	2.90527	7.90949	1.36867	1.28174	1.0498	16.0048	5.08662	2.47578
278	13.0332	3.26592	1.83105	2.18442	19.6075	28.1738	11.3493	4.44891			278	2.89062	8.02654	1.27619	1.20714	1.07422	15.8895	5.0607	2.47089
280	12.8844	3.50149	1.46048	1.95955	18.7111	27.8198	11.0561	4.37653			280	2.81494	8.12687	1.6276	1.20036	1.2085	16.1811	5.19323	2.49674
282	12.8918	3.6514	1.48228	1.91136	19.2451	27.5635	11.1242	4.36948			282	2.47559	8.20212	1.49814	1.26817	1.2085	16.4591	5.18528	2.55697
284	12.7876	3.83344	1.2643	1.87924	18.8255	27.2095	10.9666	4.3061			284	2.43408	8.00982	1.27619	1.2207	0.90332	16.6219	5.07767	2.60614
286	12.6164	3.22308	1.83105	1.86318	19.0163	27.8076	11.0596	4.38611			286	1.66016	8.31918	1.33168	1.12576	0.952148	16.3981	4.9645	2.61494
288	12.4006	3.06247	1.54768	2.2326	19.3787	27.7344	11.0594	4.40135			288	1.65527	8.42787	1.20221	1.23427	0.952148	16.1947	4.9444	2.59024
290	12.5718	3.12671	1.61307	2.03986	21.1525	27.8931	11.3995	4.54639			290	1.63574	8.32754	1.57212	1.12576	1.15967	16.4727	5.04892	2.60547
292	12.6908	3.28733	1.56948	2.07198	20.1607	28.4668	11.3745	4.54201			292	1.84082	8.16032	1.59061	1.07151	1.11084	16.4524	5.03774	2.59071
294	12.5197	3.40512	1.76566	2.08804	26.8936	28.2959	12.4947	5.04222			294	1.76758	7.94293	1.2392	1.04438	0.927734	16.9271	4.97482	2.68571
											296	1.79199	8.11851	1.27619	1.18679	1.23291	17.4018	5.16803	2.7402
											298	1.74316	7.86768	1.35017	1.13932	1.35498	17.1848	5.10668	2.69222
											300	1.74805	7.73391	1.60911	1.09863	1.07422	17.5171	5.13017	2.7434
											302	1.72119	7.80079	1.73858	1.08507	1.0376	17.2662	5.10823	2.70447
											304	1.60889	7.85932	1.36867	1.12576	0.976562	17.5239	5.07718	2.76932
											306	1.64551	7.70046	1.57212	1.00369	0.915527	17.4967	5.05567	2.75819
											308	1.61377	7.56669	1.40566	0.942654	1.18408	17.7409	5.07562	2.79069
											310	1.63574	7.53324	1.46114	0.969781	1.06201	17.985	5.10782	2.82935
											312	1.63574	7.44963	1.44265	0.983344	1.11084	18.1749	5.13285	2.85473
											314	1.57227	7.44963	1.42415	0.956217	1.0376	18.2224	5.11038	2.87076
											316	1.57471	7.51652	1.2207	0.983344	1.02539	18.2902	5.10181	2.89184
											318	1.58203	7.37438	1.16522	1.2207	0.866699	17.9715	5.03008	2.83607
											320	1.67725	7.32422	1.14672	0.976562	0.915527	18.1478	5.03134	2.86877
											322	1.604	7.70046	1.31318	1.05116	1.12305	18.0596	5.14191	2.84724
											324	1.50391	7.50816	0.998757	1.01047	1.06201	17.4561	4.92323	2.77054
											326	1.53809	7.62521	1.81256	0.942654	1.24512	17.395	5.09311	2.72069
											328	1.53809	7.65866	1.38716	1.07151	0.927734	17.8697	5.07548	2.82424
											330	1.4624	7.67538	1.09123	0.969781	1.00098	17.5171	4.95281	2.78793
											332	1.47949	7.90949	1.27619	1.13254	1.08643	17.5103	5.06574	2.77314
											334	1.4502	7.62521	1.38716	1.05116	1.40381	17.9511	5.14478	2.81783
											336	1.46729	7.44127	1.38716	1.11898	1.23291	17.7002	5.05797	2.77652
											338	1.43799	7.48308	1.59061	0.990126	1.18408	17.6527	5.05644	2.77132
											340	1.44775	7.91785	1.57212	1.05794	1.41602	17.8358	5.20792	2.79984
											342	1.41602	7.64194	1.29469	0.895182	1.40381	17.6324	5.04733	2.78201
											344	1.42334	7.77571	1.57212	0.888401	1.33057	17.5781	5.09471	2.7687
											346	1.35254	7.64194	1.38716	0.840929	1.25732	17.4764	4.99272	2.76575
											348	1.25	7.68374	1.59061	0.935872	1.34277	17.4018	5.03413	2.74228
											350	1.2915	7.61685	1.44265	0.868056	1.36719	17.178	4.96071	2.71199
											352	1.27197	7.54997	1.99751	0.935872	1.0376	17.6866	5.07993	2.7798
											354	1.31348	7.65866	1.35017	0.956217	1.19629	17.7273	5.03369	2.80611
											356	1.23535	7.60849	1.51663	0.840929	1.0498	17.2662	4.91956	2.74135
											358	1.24512	7.60849	1.81256	0.983344	1.19629	17.395	5.04014	2.73412
											360	1.25	7.63358	1.27619	0.915527	1.41602	17.5917	5.01383	2.78227
											362	1.22314	7.37438	1.35017	1.05116	1.35498	17.1441	4.91632	2.69735
											364	1.23047	7.48308	1.18371	0.969781	1.5625	17.0966	4.92103	2.69573
											366	1.26709	7.86768	2.053	0.874837	1.89209	17.178	5.18878	2.67193
											368	1.2085	7.85096	1.33168	0.969781	2.20947	16.9474	5.0863	2.65287
											370	1.19385	8.11851	1.53513	0.969781	2.46582	17.3543	5.2729	2.70714
											372	1.15967	7.93457	1.68309	1.11898	2.19727	16.6083	5.11699	2.58166
											374	1.16455	8.07671	1.49814	1.26817	2.11182	16.6897	5.13485	2.60374
											376	1.16455	7.80916	1.38716	1.09185	1.7334	16.2557	4.90697	2.55657
											378	1.18896	7.80079	1.6276	1.31565	1.7334	16.4795	5.02432	2.5669
											380	1.18652	7.82588	1.70159	1.07829	1.30615	16.5473	4.94096	2.60709
											382	1.18896	7.67538	1.2392	1.27496	1.57471	16.6558	4.93484	2.61716
											384	1.14746	7.56669	1.51663	1.2953	1.44043	17.2458	5.03539	2.69974
											386	1.10107	7.64194	1.84955	1.43094	1.63574	16.6558	5.05251	2.58202
											388	1.13525	7.83424	1.47964	1.17323	1.98975	16.2693	4.98023	2.54175
											390	1.11816	7.54997	1.2207	1.3699	1.85547	16.5541	4.94472	2.58467
											392	1.12549	7.38275	1.25769	1.32921	1.40381	15.937	4.73932	2.50216
											394	1.08398	7.37438	1.25769	1.48519	1.58691	16.2896	4.8463	2.54333
											396	1.09619	7.45799	1.38716	1.43772	1.5625	16.0522	4.8323	2.50571
											398	1.11572	7.38275	1.40566	1.56657	1.52588	16.2557	4.87538	2.52859
											400	1.08887	7.3075	1.46114	1.42415	1.30615	16.0794	4.77786	2.51408
											402	1.08398	7.52488	1.2392	1.2207	1.29395	16.1133	4.746	2.54808
											404	1.10107	7.66702	1.60911	1.1122	1.53809	16.0794	4.85114	2.52441
											406	1.11084	7.42455	1.72008	1.12576	1.89209	16.0116	4.88081	2.48328
											408	1.09131	7.10683	1.31318	1.19358	1.80664	15.8963	4.73463	2.47418
											410	1.10596	7.29077	1.25769	1.16645	1.83105	15.7064	4.72639	2.45326
											412	0.986328	7.56669	1.16522	1.1122	1.84326	15.4961	4.69497	2.44448
											414	1.08887	7.17372	1.51663	1.26139	2.771	15.3334	4.8575	2.34045
											416	1.08643	7.157	1.27619	1.34277	2.34375	15.5436	4.79163	2.39483
											418	1.0791	7.17372	1.42415	1.33599	2.02637	15.1706	4.70166	2.34269
											420	1.04004	7.16536	1.60911	1.26817	2.11182	15.4012	4.76595	2.37165
											422	1.07422	7.07339	1.70159	1.34956	2.49023	15.2452	4.82237	2.31983
											424	1.01562	6.84764	1.49814	1.72255	2.97852	15.1978	4.8767	2.28433
											426	1.0376	7.11519	1.6461	1.64117	2.28271	15.0621	4.79748	2.29045
											428	1.09375	7.12356	1.84955	1.87853	1.89209	15.035	4.81208	2.27902
											430	1.05469	6.75567	2.55238	1.60726	2.69775	15.347	5.00245	2.27081
											432	0.922852	6.91453	1.60911	1.60048	2.91748	14.9807	4.8242	2.26009
											434	0.969238	6.86436	2.42291	1.4445	3.66211	14.9943	5.05957	2.20999
											436	0.983887	7.10683	2.053	1.47841	3.85742	14.9536	5.07219	2.22051
											438	0.9375	7.43291	2.31194	1.61404	4.00391	14.8383	5.18977	2.19439
											440	0.92041	7.31586	2.053	1.53944	4.49219	15.0825	5.23389	2.23803
											442	0.915527	7.44127	1.73858	1.60726	4.77295	14.6823	5.19299	2.19189
											444	0.869141	7.31586	1.79406	1.60726	4.78516	14.5331	5.15077	2.16512
											446	0.864258	7.40783	1.81256	1.58691	4.74854	14.4789	5.14983	2.16096
											448	0.837402	7.1988	2.0715	1.88531	4.32129	14.818	5.18871	2.18167
											450	0.756836	7.24061	2.10849	1.81749	4.15039	14.3704	5.07403	2.12465
											452	0.820312	6.99814	2.42291	1.79715	4.1626	14.5128	5.11899	2.12027
											454	0.805664	7.14864	2.053	1.72255	3.9917	14.7841	5.08427	2.19166
											456	0.81543	7.157	2.10849	1.96669	4.61426	15.1299	5.29863	2.22013
											458	0.778809	7.24897	1.75707	1.80393	4.32129	15.6657	5.26263	2.33788
											460	0.778809	7.19044	1.92353	1.94634	3.93066	15.5911	5.22681	2.3155
											462	0.778809	7.23225	1.6276	2.14979	4.02832	15.8285	5.2742	2.35737
											464	0.773926	7.17372	1.6276	2.42784	4.1748	16.0048	5.36378	2.36853
											466	0.754395	7.20717	2.49689	2.27865	4.18701	16.4049	5.55483	2.39686
											468	0.791016	7.14028	2.40442	2.12945	4.47998	16.6355	5.59677	2.43521

## Sheet: Fig. S8defg
TTYH1 Ca2+				100 mV									TTYH2 Ca2+				100 mV									TTYH3 Ca2+									LRRC8-/- Ca2+			100 mV
seconds	cell1	cell2	cell3	cell4	cell5	cell6	cell7	cell8	ave	sem			seconds	cell1	cell2	cell3	cell4	cell5	cell6	cell7	cell8	ave	sem			seconds	cell1	cell2	cell3	cell4	ave	sem			seconds	cell1	cell2	cell3	cell4	cell5	cell6	cell7	cell8	cell9	ave	sem
0	9.84701	8.58654	8.88062	13.6148	4.78363	7.6416	6.28153	11.236	8.85896	0.981912			0	14.0603	13.4583	3.88794	10.2452	8.16032	15.1443	6.06283	15.9822	10.8752	1.58517			0	7.84738	7.165	6.27899	7.3668	7.16454	0.328046			0	4.45557	10.0287	17.6206	7.4429	6.159	7.80189	6.01309	3.30607	10.7698	8.17751	1.42567
2	9.07389	8.58654	9.39941	13.1324	5.56183	7.63346	5.5186	10.7158	8.70275	0.900476			2	11.0529	13.4583	3.68042	10.9166	7.3075	15.7356	5.7373	15.1458	10.3793	1.56603			2	6.15583	5.65239	6.09589	7.76424	6.41709	0.462873			2	3.87573	8.02928	18.0717	7.95152	4.99379	7.24461	5.69661	3.63668	9.96251	7.71805	1.46979
4	9.96908	8.19813	9.20105	12.463	5.7373	7.21029	4.24703	9.6824	8.33853	0.915802			4	10.4869	11.4441	3.54004	10.4283	7.10683	14.9345	5.45247	14.6484	9.75521	1.45549			4	5.70243	5.41355	5.66864	7.381	6.0414	0.451162			4	3.8147	7.47154	16.7979	7.35813	3.44016	5.67892	5.69661	4.17074	8.64337	7.00801	1.36075
6	8.09733	8.17039	9.20105	11.4785	5.49316	7.1696	5.28971	9.24544	8.01815	0.724772			6	8.61151	11.0779	3.62549	10.0359	6.22893	13.8092	5.08626	13.9025	9.04721	1.36573			6	4.88281	4.93589	5.24902	6.67128	5.43475	0.420021			6	4.30298	7.32422	16.6387	7.39204	3.51415	5.44009	5.15408	3.15348	7.44235	6.7069	1.35732
8	8.78906	7.99006	8.66699	12.1578	6.05011	6.99056	4.6285	8.84316	8.01453	0.792972			8	7.69043	8.69751	3.38135	9.64355	6.1286	12.2261	4.80143	13.3825	8.24394	1.22918			8	4.58636	3.07829	5.20325	6.89839	4.94157	0.790337			8	2.7771	6.59811	15.7895	7.05295	3.05176	4.90935	4.40809	3.53495	6.67449	6.08848	1.32584
10	9.11458	7.1855	8.62122	11.7542	5.57709	6.58366	4.39962	8.14958	7.67318	0.805697			10	7.16886	8.39233	3.33862	10.097	5.41792	10.2234	4.43522	12.9756	7.75611	1.16102			10	4.09807	2.91907	4.98199	6.81323	4.70309	0.82053			10	3.14331	6.67177	15.0996	6.61214	3.12574	4.85628	4.0238	2.77201	5.94601	5.80563	1.26571
12	7.93457	7.46294	8.57544	11.8329	6.2027	6.63249	4.39962	7.83053	7.6089	0.757672			12	6.86923	7.53784	3.22876	8.66699	4.72395	10.91	3.25521	12.0488	7.1551	1.17269			12	3.69699	3.13137	4.79126	5.87641	4.37401	0.607852			12	2.80762	6.16666	14.1177	7.05295	3.07025	4.56437	3.57169	2.03451	5.11908	5.38942	1.21856
14	7.16146	6.94968	8.83484	11.0749	6.08826	6.49414	3.78927	7.40051	7.22414	0.745464			14	6.19229	6.22559	3.26538	9.63484	4.44804	9.84192	2.72624	11.8906	6.77811	1.18346			14	3.57492	2.57409	4.81415	5.69188	4.16376	0.685076			14	2.7771	5.71415	13.9319	6.18829	2.77433	4.03363	3.09697	2.1108	4.52841	5.01729	1.206
16	7.93457	6.53354	7.75146	10.2972	5.84412	6.61621	3.43323	6.90113	6.91394	0.689895			16	5.42658	5.49316	3.16162	9.00705	4.36443	7.95364	3.25521	11.9132	6.32186	1.08376			16	3.19127	2.22911	4.37927	5.86221	3.91547	0.783858			16	2.71606	5.54578	12.7643	6.42565	2.58937	4.06016	3.09697	1.98364	3.74086	4.7692	1.10775
18	7.56836	6.7971	7.98035	9.82469	5.82123	6.3151	2.59399	6.73467	6.70444	0.730874			18	5.07147	5.09644	2.96021	8.71059	4.15541	7.74384	3.37728	12.0714	6.14833	1.10355			18	2.89481	1.83105	4.40216	5.19509	3.58078	0.753478			18	2.62451	5.48264	12.0743	5.95093	2.25645	3.5825	3.34563	1.98364	3.99682	4.58861	1.03871
20	8.58561	6.7	8.02612	9.78531	5.53131	6.09538	2.97546	6.2353	6.74181	0.739266			20	4.83842	4.36401	2.96631	8.60596	4.01327	7.36237	3.25521	11.981	5.92332	1.11006			20	2.51116	2.28218	4.24194	5.46478	3.62502	0.753281			20	2.47192	4.86177	12.5785	5.88311	1.90504	3.76826	3.27781	1.60217	3.24865	4.3997	1.11838
22	8.58561	6.20062	6.95801	9.77547	5.34821	6.15234	2.23796	5.56946	6.35346	0.797819			22	4.80513	5.24902	2.948	8.85882	3.52833	6.42776	1.95312	11.7549	5.69064	1.15279			22	2.51116	1.96374	3.98254	5.1525	3.40249	0.722466			22	2.62451	4.70392	11.809	6.00179	2.01601	3.47635	3.05176	1.93278	3.16989	4.30955	1.03134
24	7.16146	6.17287	7.09534	8.65321	5.71442	6.36393	2.33968	5.64575	6.14333	0.643171			24	4.20588	3.96729	3.05176	8.30078	3.28587	5.66483	3.41797	13.1791	5.63418	1.2382			24	2.40653	2.81292	3.99017	4.48537	3.42375	0.487829			24	3.66211	4.64078	11.6232	6.12047	2.4599	3.82133	2.8257	2.5177	2.57923	4.47227	0.979837
26	8.34147	6.20062	7.33948	9.2045	5.2948	5.55013	2.74658	5.34751	6.25314	0.71653			26	4.0949	4.05884	2.85034	7.89969	3.28587	5.24521	2.03451	11.6871	5.14456	1.12598			26	2.37165	1.91067	3.97491	4.52796	3.1963	0.626661			26	3.50952	4.35665	11.3844	6.0357	2.42291	3.42328	2.37359	2.05994	2.93363	4.27773	0.976905
28	7.36491	5.90931	7.24792	8.90916	5.66864	5.79427	2.67029	5.25735	6.10273	0.648786			28	3.87296	3.8147	2.78931	7.96945	3.33603	5.51224	3.62142	11.8453	5.34518	1.09498			28	2.77274	2.09642	3.78418	4.30085	3.23855	0.495616			28	3.17383	4.36717	11.5436	6.20524	2.23796	2.68024	2.8031	1.90735	2.93363	4.20579	1.0138
30	6.9987	6.46418	6.56128	8.64337	5.43976	5.46061	2.08537	4.77878	5.804	0.676124			30	3.42907	2.83813	2.66724	8.23975	2.80929	5.45502	2.92969	12.207	5.0719	1.22604			30	2.23214	1.91067	3.49426	4.40021	3.00932	0.575962			30	2.74658	3.91467	11.6232	6.06961	1.88654	2.46794	1.96669	2.18709	2.57923	3.93795	1.05537
32	7.85319	5.93706	6.17981	8.29881	5.18036	5.37923	2.67029	4.49441	5.74914	0.635799			32	3.307	2.86865	2.6062	7.89969	2.61699	3.89099	2.19727	11.8001	4.64836	1.20618			32	1.70898	2.91907	3.2959	4.32924	3.0633	0.540962			32	2.50244	4.04095	10.7475	5.76443	2.0715	2.49448	2.19274	2.44141	2.2839	3.8377	0.952156
34	8.50423	5.90931	6.10352	7.70815	4.94385	5.15951	2.54313	4.2794	5.64389	0.666788			34	2.94078	3.75366	2.64893	7.64683	2.39124	4.13895	1.6276	11.7323	4.61004	1.20464			34	1.62179	1.433	3.31116	3.77566	2.5354	0.590905			34	2.59399	3.71473	10.8536	5.49316	2.01601	2.6537	2.50922	2.84831	2.22483	3.87862	0.939684
36	8.70768	5.50704	5.82886	7.1864	5.36346	4.76888	2.41597	3.86325	5.45519	0.680596			36	2.75213	3.9978	2.66724	7.21087	2.19894	3.98636	3.13314	12.2296	4.77201	1.19902			36	2.16239	2.33526	3.54767	3.59114	2.90911	0.382951			36	3.17383	3.62002	10.5883	5.45926	2.08999	3.07829	2.50922	2.1108	2.32327	3.88366	0.90784
38	10.5387	5.63188	5.59998	7.1864	5.47028	4.8584	2.03451	3.66211	5.62278	0.885305			38	2.8964	2.99072	2.82593	7.18471	2.42468	2.95639	1.87174	11.7775	4.36601	1.20405			38	1.90081	2.6537	2.95258	3.74727	2.81359	0.381861			38	2.59399	3.48321	10.721	5.61184	2.16397	2.44141	1.58239	1.88192	1.77199	3.58352	0.982821
40	6.71387	5.52091	5.52368	7.15686	5.4245	4.55729	1.90735	3.74534	5.06872	0.591461			40	2.4636	2.99072	2.67944	7.10624	2.0568	3.0899	3.33659	12.2748	4.49977	1.24065			40	1.63923	1.91067	2.89154	3.59114	2.50814	0.450172			40	2.53296	3.34641	10.8271	6.0357	1.84955	2.54755	2.46401	2.39054	2.36265	3.81739	0.967509
42	7.32422	5.40993	5.11169	6.86153	5.50842	4.76888	2.46684	3.34306	5.09932	0.573565			42	2.67445	3.14331	2.70386	7.18471	2.17385	2.91824	1.83105	11.6645	4.28675	1.20652			42	2.3019	1.9372	3.05176	3.49178	2.69566	0.352481			42	2.83813	3.04123	10.4821	5.74748	2.23796	1.83105	2.8031	2.5177	2.89425	3.82145	0.910704
44	6.71387	5.45155	5.63049	6.4776	5.47028	4.40267	2.18709	3.28758	4.95264	0.552719			44	2.23056	3.96729	2.56958	6.98417	2.12369	2.40326	3.45866	11.5967	4.41673	1.17018			44	2.0752	1.433	2.67792	3.29306	2.36979	0.399138			44	2.31934	2.99914	10.4556	5.32362	1.6276	2.01681	3.05176	3.35693	2.55954	3.74559	0.909971
46	7.12077	5.29896	6.10352	6.29056	5.25665	4.79329	1.85649	3.19741	4.98971	0.607778			46	2.23056	2.83813	2.50244	6.75746	1.93975	3.22342	1.91243	11.5967	4.12511	1.20288			46	1.65667	1.75144	2.83813	2.92401	2.29256	0.340777			46	2.83813	2.83077	10.2964	5.47621	1.55362	2.41487	2.48662	2.1108	2.02794	3.55948	0.920747
48	5.61523	5.34058	4.60815	6.04445	5.11932	4.4515	1.52588	3.06563	4.47134	0.528004			48	2.03081	3.63159	2.39868	6.42613	1.98155	3.41415	2.44141	11.3706	4.21187	1.14327			48	1.41253	1.67183	2.68555	2.86723	2.15929	0.3621			48	1.92261	2.63083	9.92485	5.39144	1.73858	2.38833	1.98929	2.5177	2.32327	3.42521	0.889911
50	8.58561	5.14637	5.18799	6.11336	5.40924	4.02018	1.72933	2.80207	4.87427	0.739789			50	2.0419	2.56348	2.46582	6.36509	1.60531	2.8038	2.84831	11.4384	4.01652	1.177			50	1.93569	2.62717	2.63214	3.12273	2.57943	0.244035			50	2.47192	2.64135	10.2433	4.61155	2.16397	2.22911	1.98929	1.83105	2.44141	3.40255	0.897563
52	7.20215	5.28509	5.34058	5.84756	5.31769	4.14225	1.80562	2.84368	4.72308	0.609725			52	1.88654	3.23486	2.44751	6.06864	1.63875	2.19345	2.44141	11.3028	3.90175	1.16634			52	1.56948	1.56568	2.68555	2.83884	2.16489	0.346273			52	2.80762	2.94652	9.50025	5.67966	1.79406	2.73331	2.30577	2.56856	2.06732	3.60034	0.827424
54	6.55111	5.2296	4.31824	5.87709	5.17273	3.98763	2.49227	2.83675	4.55818	0.502466			54	1.81996	3.05176	2.34375	5.80706	1.55514	2.61307	2.0752	11.6193	3.86065	1.20323			54	1.36021	2.09642	2.59399	2.35624	2.10172	0.267235			54	2.74658	2.42036	10.6148	5.78139	1.57212	2.33526	2.69007	3.3315	2.1067	3.7332	0.94845
56	6.5918	5.02153	5.02014	5.94601	5.48553	3.92253	1.95821	2.27495	4.52759	0.593076			56	1.85325	3.38745	2.35596	5.99016	1.49662	2.53677	3.13314	11.5289	4.03528	1.1756			56	1.60435	1.83105	2.6474	2.58335	2.16654	0.263559			56	1.89209	2.42036	9.97792	5.73052	1.68309	2.09642	2.44141	2.95003	1.7523	3.43824	0.91594
58	9.11458	5.07702	4.95911	6.08383	5.20325	3.92253	2.89917	2.57319	4.97908	0.726794			58	1.62021	3.2959	2.38647	5.92041	1.34612	2.17438	2.4821	11.6645	3.86126	1.22203			58	1.67411	1.75144	2.30408	3.06595	2.19889	0.321256			58	2.28882	2.19937	9.55333	5.32362	1.47964	2.17604	2.14753	2.31425	1.81137	3.25488	0.870087
60	6.46973	4.92443	5.12695	5.97554	5.47791	4.45964	1.93278	2.44834	4.60191	0.571412			60	1.60911	2.7771	2.61841	6.02504	1.63875	2.63214	2.4821	11.1672	3.86873	1.15047			60	1.37765	1.6453	2.24304	2.48399	1.93749	0.256713			60	1.98364	2.07309	9.87177	5.52707	1.94203	1.69837	1.98929	1.52588	2.65798	3.25213	0.920843
62	6.75456	5.04927	4.91333	5.73927	5.41687	3.94694	2.28882	2.62174	4.59135	0.543959			62	1.6646	3.26538	2.46582	6.76618	1.47989	1.96457	1.83105	11.8906	3.91601	1.29075			62	1.63923	1.40646	2.31934	2.61174	1.99419	0.282622			62	2.19727	2.13623	10.376	5.13713	2.21946	2.12296	1.65021	2.84831	2.34296	3.44783	0.929553
64	6.83594	5.11863	4.19617	5.36519	5.38635	3.83301	2.5177	2.19172	4.43059	0.552765			64	1.6313	2.65503	2.31934	6.12967	1.21234	1.81198	2.36003	11.8679	3.74845	1.27703			64	1.34277	1.91067	5.56946	2.79626	2.90479	0.937213			64	2.31934	2.15728	10.9598	4.91672	1.68309	2.81292	1.67282	2.61943	3.05176	3.57702	0.978145
66	8.38216	5.07702	4.3335	5.17814	5.31006	3.56445	1.93278	2.08768	4.48322	0.729453			66	1.59801	2.41089	2.31934	5.95529	1.17054	2.25067	2.76693	12.1618	3.82918	1.29426			66	1.63923	1.88413	4.27246	2.42721	2.55576	0.595448			66	2.34985	2.02047	10.6944	5.23885	1.57212	2.44141	2.37359	2.18709	3.3274	3.57836	0.958149
68	8.42285	4.8412	4.5929	5.29628	5.14984	3.69466	2.95003	2.05994	4.62596	0.67374			68	1.52033	3.60107	2.39868	5.93785	1.1789	1.71661	3.74349	11.8227	3.98996	1.24616			68	2.0752	1.96374	3.79181	2.15752	2.49707	0.433403			68	2.2583	2.031	10.4291	4.815	1.51663	1.91067	2.05711	2.87374	2.93363	3.42501	0.932774
70	10.5387	1.9559	4.91333	5.30612	5.10406	3.51562	2.16166	2.13623	4.45396	1.00062			70	1.62021	2.56348	2.4292	5.38853	1.08693	1.297	2.40072	11.7775	3.57045	1.2634			70	1.37765	1.72491	3.25012	2.66851	2.2553	0.429341			70	2.04468	1.93629	10.2168	4.52677	1.59061	1.75144	1.76324	2.56856	3.34709	3.30505	0.920452
72	7.73112	1.84493	6.97327	5.06986	5.27191	3.60514	2.72115	1.96977	4.39839	0.788002			72	1.81996	3.479	2.39868	5.45829	1.35448	2.2316	2.80762	11.5515	3.88764	1.18095			72	1.58691	2.38833	3.27301	1.88783	2.28402	0.368771			72	2.28882	2.04152	11.4905	4.42505	1.97902	1.9372	2.03451	1.88192	3.28802	3.48518	1.03992
74	7.69043	1.9559	6.27136	4.95172	4.97437	3.48307	2.89917	2.00445	4.27881	0.727254			74	1.6646	2.89917	2.36816	5.22287	1.05348	1.5831	3.09245	11.5967	3.68506	1.2174			74	1.39509	1.69837	2.96783	1.80267	1.96599	0.344954			74	6.7749	2.13623	9.95138	3.84861	1.83105	2.01681	2.14753	1.39872	2.40203	3.61192	0.962125
76	8.50423	1.55362	5.43213	5.02063	4.73022	3.20638	2.59399	2.10155	4.14285	0.800741			76	1.48704	2.41089	2.28271	5.21415	1.03676	1.81198	2.60417	11.5289	3.54707	1.22277			76	2.09263	2.20257	2.2049	2.10074	2.15021	0.0309491			76	5.31006	1.95733	8.8899	3.78079	1.97902	2.01681	1.26591	2.13623	2.48078	3.31298	0.806865
78	7.89388	1.49814	4.66919	5.03048	4.83704	3.09245	2.13623	1.74782	3.86315	0.765497			78	1.38716	2.62451	2.39868	5.14439	0.986596	1.56403	2.72624	11.5289	3.54506	1.22594			78	1.95312	1.6453	2.79236	2.25688	2.16192	0.244432			78	3.93677	1.78896	8.54492	3.79774	1.84955	1.99028	1.51458	2.18709	2.55954	3.12994	0.735783
80	7.93457	1.9559	6.05774	5.03048	4.76837	2.92155	2.21252	1.81718	4.08729	0.785689			80	1.33168	4.08936	2.50244	5.10951	1.03676	1.73569	3.33659	11.8227	3.8706	1.23863			80	1.79618	2.46794	1.9989	2.4556	2.17966	0.168073			80	10.8643	1.89419	8.06726	4.0351	1.6461	1.9372	2.03451	1.98364	3.74086	4.02257	1.09217
82	7.56836	1.69234	33.8593	4.84343	5.11169	2.98665	1.90735	1.76863	7.46721	3.83796			82	1.53143	2.83813	2.34985	4.97001	1.22906	1.88828	2.44141	11.461	3.58865	1.19447			82	1.49972	2.3618	1.8692	2.05816	1.94722	0.180398			82	9.97925	1.9889	7.61613	4.10292	1.42415	2.1495	1.94408	1.93278	2.52016	3.73976	1.00708
84	7.93457	1.69234	28.7933	4.86312	4.94385	2.84831	1.95821	1.91428	6.8685	3.21971			84	1.34277	3.26538	2.44141	4.82178	1.41301	2.13623	2.889	11.5289	3.7298	1.18109			84	1.83105	2.28218	2.00653	1.74589	1.96641	0.118418			84	9.24683	1.92576	7.61613	3.95033	1.35017	1.433	1.6276	2.33968	3.99682	3.7207	0.958909
86	7.77181	1.73395	27.6642	4.88281	4.58527	3.00293	2.77201	1.73395	6.76837	3.06541			86	1.34277	2.86865	2.4292	4.69099	1.3712	1.46866	3.01107	11.1672	3.54371	1.15883			86	1.93569	2.866	2.24304	1.88783	2.23314	0.225153			86	9.27734	1.89419	7.11192	4.30637	1.68309	2.12296	1.51458	2.41597	2.61861	3.66056	0.916756
88	11.556	2.09462	25.8179	4.49888	4.58527	2.7832	2.97546	1.77557	7.01086	2.90248			88	1.32058	2.80762	2.38647	4.62123	1.17054	1.5831	3.17383	11.5967	3.58251	1.21261			88	1.7613	1.72491	2.7771	1.93041	2.04843	0.246981			88	7.87354	1.81001	7.35076	4.15378	1.59061	2.01681	1.26591	2.21252	3.38647	3.51782	0.831197
90	7.85319	1.91428	24.231	4.60717	4.50134	2.87272	2.64486	1.67847	6.28787	2.65683			90	1.2207	3.35693	2.34375	4.70843	1.23743	1.52588	2.56348	11.4158	3.54655	1.19866			90	1.84849	1.69837	2.2049	1.67492	1.85667	0.122277			90	8.14819	1.75739	7.00577	3.57734	1.18371	3.44981	2.05711	2.18709	4.23308	3.73328	0.800693
92	6.95801	1.72008	23.6206	4.85328	4.36401	2.55534	3.15348	1.7617	6.12331	2.57429			92	1.33168	3.20435	2.49023	4.61251	0.911347	1.64032	3.94694	11.5741	3.71393	1.2111			92	1.58691	2.09642	2.36511	1.67492	1.93084	0.182527			92	7.62939	1.47326	6.97924	3.45866	1.25769	1.67183	1.2207	2.13623	3.56367	3.26563	0.818206
94	7.52767	1.98364	22.5983	4.53826	4.53949	2.58789	1.7039	1.6646	5.89296	2.48802			94	1.27619	3.54004	2.52075	4.63867	0.944791	1.56403	3.74349	11.5741	3.72525	1.21179			94	1.88337	1.80452	1.6861	1.77428	1.78707	0.0407611			94	5.92041	1.5364	6.71387	3.95033	1.18371	1.67183	1.35634	2.08537	5.02063	3.27099	0.720629
96	7.60905	1.55362	22.3999	4.83359	4.69208	2.85645	2.1108	1.71315	5.97108	2.45455			96	1.33168	2.96021	2.30713	4.44685	0.953152	1.25885	2.0752	11.235	3.32101	1.19774			96	2.24958	1.83105	1.64795	1.56136	1.82249	0.153061			96	5.85938	1.42065	6.89963	3.4078	1.07274	1.69837	1.87627	1.93278	5.94601	3.34596	0.758799
98	7.64974	1.92816	22.0337	4.19371	4.3335	2.77507	2.87374	2.01139	5.97487	2.38352			98	1.30948	2.0752	2.33154	4.27246	0.886264	1.62125	2.76693	11.4158	3.33487	1.21037			98	2.73786	2.22911	1.59454	1.91622	2.11943	0.243463			98	5.5542	1.49431	6.60772	3.49257	1.42415	1.85759	1.94408	2.61943	7.3636	3.59529	0.772344
100	8.6263	1.9559	22.6593	4.31184	4.32587	2.53092	2.16166	1.94896	6.06509	2.49712			100	1.28729	2.62451	2.32544	4.3335	0.994957	1.81198	2.4821	11.0541	3.36424	1.15521			100	1.77874	1.35339	1.59454	1.70331	1.60749	0.0927552			100	5.24902	1.37855	6.60772	3.11957	1.75707	1.77798	1.74063	2.5177	7.52111	3.51882	0.778101
102	6.71387	1.99751	21.6064	4.17402	4.44031	2.34375	2.84831	1.8588	5.74788	2.33552			102	1.12083	2.47192	2.30103	4.08064	0.911347	2.04086	3.13314	10.7829	3.35533	1.12004			102	1.83105	1.88413	1.87683	1.80267	1.84867	0.0193154			102	4.21143	1.31541	6.82002	3.10262	1.47964	1.45954	1.2207	1.98364	7.89519	3.27647	0.842177
104	7.77181	1.73395	20.752	4.33153	4.10461	2.3112	2.1108	1.79638	5.61403	2.27653			104	1.2429	2.22778	2.50244	4.16783	1.16218	1.79291	1.99382	11.0089	3.26235	1.15458			104	2.42397	1.85759	1.47247	1.50459	1.81466	0.221046			104	4.39453	1.44169	5.78507	3.37389	1.36867	1.67183	1.76324	1.37329	8.4071	3.28659	0.82805
106	8.38216	2.16397	19.7296	4.61701	4.39453	2.08333	2.77201	2.02526	5.77099	2.13072			106	1.2318	2.7771	2.51465	3.95857	0.869542	2.07901	3.01107	10.6925	3.39177	1.09861			106	2.19727	1.75144	1.4267	1.462	1.70935	0.178163			106	4.11987	1.42065	5.65239	4.11987	1.68309	1.24724	1.28852	1.67847	8.78119	3.33236	0.865606
108	7.24284	2.19172	20.2484	4.26262	4.10461	2.09961	2.28882	2.17091	5.57619	2.18595			108	1.32058	2.56348	2.29492	4.21143	0.953152	1.46866	2.64486	11.2802	3.34216	1.18904			108	2.0752	1.72491	1.67847	1.84525	1.83095	0.0886738			108	4.39453	1.3996	5.83815	3.98424	1.57212	2.17604	1.1981	1.37329	7.75737	3.29927	0.781444
110	6.83594	2.20559	19.4702	4.22324	4.21906	2.22982	1.85649	2.02526	5.3832	2.09904			110	1.34277	2.68555	2.22778	3.94113	0.986596	1.48773	3.13314	10.9411	3.34323	1.13958			110	2.12751	1.24724	1.4267	1.76008	1.64038	0.194046			110	4.18091	1.12599	5.54624	3.28912	1.83105	1.61876	1.35634	1.95821	8.13146	3.22645	0.785325
112	8.05664	2.13623	18.8904	4.19371	4.02832	2.01823	2.72115	2.09462	5.51741	2.03631			112	1.42045	2.47192	2.23389	4.04576	0.752488	1.10626	2.68555	11.8906	3.32586	1.27673			112	1.51716	2.60063	1.74713	2.2143	2.0198	0.2419			112	4.79126	1.03128	6.05044	4.0351	1.73858	1.59222	1.37894	1.32243	9.41123	3.4835	0.953619
114	7.56836	1.92816	18.1427	3.84915	4.03595	2.25423	2.46684	1.80331	5.25609	1.95681			114	1.15412	1.95312	2.19116	3.88881	0.76921	1.16348	3.74349	11.0089	3.23404	1.18372			114	2.19727	2.60063	1.41907	1.53298	1.93748	0.279826			114	5.46265	1.55745	5.14818	3.35693	1.96052	2.12296	2.59965	1.39872	8.34803	3.55057	0.775807
116	7.12077	2.08074	18.8599	4.13464	4.18854	2.1403	2.1108	1.67153	5.2884	2.04067			116	1.27619	2.13623	2.2522	3.67955	0.902986	1.39236	4.39453	10.6925	3.34081	1.13255			116	1.5346	1.48607	1.72424	1.93041	1.66883	0.101207			116	6.56128	1.28384	5.78507	3.17044	1.29469	2.60063	1.76324	1.44958	8.28897	3.57753	0.877068
118	7.28353	2.06687	17.8833	4.06573	4.09698	2.1403	1.88192	1.96284	5.17268	1.9279			118	1.09863	2.56348	2.13013	4.07192	0.969874	1.33514	3.01107	10.5342	3.21431	1.10942			118	1.72642	1.69837	1.25885	2.29946	1.74578	0.213364			118	5.92041	1.11547	5.0155	3.18739	1.29469	2.12296	1.76324	1.42415	9.13558	3.44215	0.910995
120	6.10352	2.27495	17.4408	4.14448	3.85284	1.95312	2.28882	1.7617	4.97753	1.85341			120	1.16522	2.53296	2.56958	3.78418	0.785932	1.25885	2.92969	11.0541	3.26007	1.1693			120	2.33677	2.17604	1.27411	2.42721	2.05353	0.264948			120	6.04248	1.12599	5.54624	3.50952	1.16522	2.41487	1.65021	1.52588	7.73768	3.41312	0.817558
122	6.9987	1.9559	16.2811	3.93775	4.19617	1.84733	2.36511	1.93509	4.93965	1.7339			122	1.254	3.72314	2.28271	3.60979	0.978235	1.48773	3.25521	10.8281	3.42736	1.12311			122	1.81362	2.09642	1.38092	2.49818	1.94729	0.235296			122	4.45557	1.07338	5.83815	3.42475	1.44265	2.30872	1.87627	1.83105	9.33247	3.50922	0.8926
124	8.34147	2.053	16.5863	4.06573	3.89099	1.87988	2.13623	1.83105	5.09808	1.81212			124	1.28729	2.41089	2.14233	3.54876	0.861181	1.54495	2.68555	11.3028	3.22297	1.19192			124	2.17983	1.56568	1.48773	2.58335	1.95415	0.260652			124	4.94385	1.13652	5.17472	3.54343	1.79406	2.78639	2.44141	1.65304	8.60399	3.56416	0.785656
126	6.95801	2.16397	16.0217	4.33153	4.40979	1.84733	2.26339	1.81718	4.97662	1.69835			126	1.34277	2.80762	2.19727	3.90625	1.02004	1.39236	3.86556	11.3254	3.48216	1.18674			126	1.67411	2.28218	1.27411	3.74727	2.24442	0.542122			126	5.24902	1.21018	4.88281	3.10262	1.35017	2.94561	2.0119	1.24613	8.97807	3.44184	0.85452
128	7.24284	3.39855	15.8386	4.69577	3.85284	2.01009	2.49227	1.75476	5.16072	1.64677			128	1.08754	2.65503	2.27051	3.60979	1.05348	1.8692	1.79036	11.8453	3.27266	1.25895			128	1.67411	1.61876	1.38092	2.98079	1.91364	0.361354			128	4.82178	1.09442	4.77666	3.05176	1.2207	2.1495	2.05711	1.55131	10.2972	3.44672	0.974962
130	6.02214	3.55114	15.7013	4.14448	4.34875	1.76595	2.56856	1.97671	5.00988	1.6045			130	1.2429	3.63159	2.23999	3.50516	0.735766	1.56403	3.33659	11.348	3.45051	1.19222			130	1.77874	2.62717	1.21307	3.66211	2.32027	0.533374			130	5.27954	1.17861	4.27246	3.25521	1.59061	2.04335	1.85366	1.65304	8.03301	3.23994	0.754993
132	6.14421	4.05051	15.152	4.1248	3.76129	1.63574	2.41597	1.89348	4.89725	1.55256			132	1.18741	2.2583	2.34375	3.61851	0.819376	1.96457	3.62142	11.2576	3.38387	1.17856			132	1.63923	2.01681	1.24359	4.08794	2.24689	0.633656			132	5.7373	1.29437	4.53783	3.08567	1.47964	1.99028	1.605	1.65304	8.68274	3.34065	0.842572
134	6.79525	3.74534	13.8397	4.26262	3.72314	1.59505	2.44141	1.8588	4.78267	1.4181			134	1.254	2.44141	2.28882	3.33078	0.861181	1.41144	3.86556	10.7603	3.27668	1.12879			134	1.81362	2.46794	1.80817	4.71248	2.70055	0.688294			134	4.02832	0.98919	4.72359	2.78049	1.12823	2.06989	1.33373	1.50045	9.33247	3.09848	0.893856
136	7.32422	4.28633	14.2822	3.98697	3.8147	1.53809	1.7039	1.71315	4.8312	1.51059			136	1.20961	2.28882	2.33765	3.60107	0.836098	1.60217	3.21452	11.0315	3.26518	1.15769			136	1.88337	1.9372	1.50299	4.71248	2.50901	0.740819			136	4.69971	1.2628	4.43168	3.50952	1.31318	1.37993	1.49197	1.55131	8.62368	3.14042	0.829218
138	6.63249	4.05051	13.7177	4.25277	3.96729	1.93685	2.13623	1.75476	4.80607	1.39439			138	1.14302	3.05176	2.33765	3.54876	0.777571	1.75476	2.40072	10.7603	3.22181	1.12432			138	1.74386	1.96374	1.32751	3.98858	2.25592	0.592425			138	3.54004	1.12599	4.56437	3.0348	1.46114	1.75144	1.28852	1.95821	8.28897	3.0015	0.765276
140	6.55111	3.74534	13.5498	3.90822	3.82233	1.57064	2.00907	1.81025	4.62084	1.39685			140	1.18741	2.28882	2.50244	3.479	0.986596	2.32697	2.52279	10.602	3.23701	1.08784			140	1.77874	1.75144	1.6098	5.05314	2.54828	0.835774			140	4.57764	1.23123	4.43168	3.49257	1.38716	1.77798	2.14753	1.47502	8.89932	3.2689	0.826706
142	6.14421	3.7176	14.2822	4.28231	4.14276	1.9043	2.44141	1.94896	4.85797	1.43622			142	1.45375	3.05176	2.14233	3.21742	0.93643	1.88828	1.91243	11.3254	3.24098	1.18483			142	2.02288	1.67183	1.41144	4.25827	2.3411	0.651216			142	4.88281	1.13652	4.48476	3.86556	1.33168	2.09642	1.40155	1.2207	8.99776	3.26864	0.870948
144	6.75456	3.9118	13.031	4.71546	3.9978	1.61133	1.95821	1.80331	4.72293	1.3368			144	1.17631	2.50244	2.33154	3.2523	0.819376	2.32697	2.92969	11.4158	3.34431	1.18839			144	1.63923	1.59222	1.5564	4.47118	2.31476	0.719008			144	4.48608	1.17861	3.92748	3.49257	1.10973	1.75144	1.69542	1.297	8.09208	3.00338	0.766414
146	7.77181	3.9118	11.4594	3.7704	3.93677	1.55436	1.80562	1.87267	4.51035	1.21801			146	1.254	3.05176	2.2644	3.27846	0.894625	2.11716	3.13314	10.3534	3.29336	1.05402			146	1.65667	1.85759	1.3504	5.52155	2.59655	0.980559			146	3.41797	1.18913	4.19285	3.98424	1.07274	1.61876	1.6276	1.50045	8.54492	3.01652	0.802284
148	7.56836	6.78323	11.9019	4.33153	3.76129	1.69271	2.18709	1.80331	5.00367	1.25616			148	1.42045	3.23486	2.33154	3.40053	0.827737	1.48773	3.05176	10.5568	3.28893	1.08997			148	2.37165	2.52102	1.4267	5.53575	2.96378	0.890893			148	3.78418	1.86262	4.0867	3.2213	1.03575	1.83105	1.10768	1.39872	8.38741	2.96838	0.77749
150	7.32422	7.69875	11.9476	3.96729	3.93677	1.65202	1.98364	1.92122	5.05394	1.28738			150	1.2429	3.17383	2.17285	3.44413	0.660517	1.31607	2.44141	11.0994	3.19388	1.17892			150	1.88337	1.59222	1.46484	5.20928	2.53743	0.894913			150	3.96729	1.23123	4.77666	3.52648	1.81256	1.77798	1.71803	1.50045	8.5843	3.21055	0.791261
152	7.20215	7.69875	10.8795	4.18386	4.01306	1.52181	2.31425	1.87267	4.96076	1.17515			152	1.18741	4.18091	2.23389	3.2523	0.819376	1.50681	2.72624	10.6246	3.31645	1.11521			152	2.26702	2.17604	1.58691	5.67769	2.92691	0.929231			152	4.3335	1.52588	4.13978	3.20435	1.07274	2.94561	1.49197	1.37329	8.85994	3.21634	0.815198
154	6.63249	7.87908	11.0168	4.27246	3.99017	1.61947	1.80562	1.6646	4.86009	1.20428			154	1.2318	2.68555	2.2644	3.26102	0.752488	1.92642	3.05176	11.1446	3.28975	1.16204			154	1.97056	2.68024	1.45721	5.42219	2.88255	0.882894			154	2.89917	1.58902	5.14818	3.49257	1.77557	1.85759	1.67282	1.67847	8.24959	3.15144	0.750207
156	6.75456	8.68364	10.9863	4.1248	3.92151	1.59505	1.60217	1.80331	4.93392	1.25099			156	1.2207	2.56348	2.24609	3.18255	0.752488	2.49863	3.94694	10.6698	3.38509	1.09969			156	2.04032	1.6453	1.19781	5.32283	2.55157	0.939648			156	2.89917	1.25227	4.69705	3.66211	1.90504	1.80452	1.49197	1.47502	7.83613	3.00259	0.716851
158	6.91732	8.97494	11.9934	3.66211	3.99017	1.6276	1.6276	1.86573	5.08236	1.36011			158	1.10973	3.05176	2.37427	3.38309	0.76921	1.69754	3.37728	10.8959	3.33235	1.13634			158	1.86593	2.46794	1.25122	5.23767	2.70569	0.879778			158	3.20435	1.2207	4.61744	3.23825	1.20221	1.83105	1.98929	1.72933	7.5408	2.9526	0.684286
160	7.60905	10.1124	11.9476	3.84915	4.02832	1.53809	1.44958	1.71315	5.28092	1.4523			160	1.29838	2.68555	2.23389	3.04304	0.827737	1.5831	3.58073	10.7151	3.24594	1.1149			160	2.38909	1.91067	1.26648	4.6699	2.55903	0.740254			160	2.96021	1.30489	4.40515	3.2213	1.81256	3.66211	1.49197	1.39872	7.75737	3.1127	0.688228
162	7.44629	12.3457	10.9406	3.92791	3.76129	1.51367	1.88192	1.7825	5.44999	1.51413			162	1.28729	3.17383	2.34375	3.09535	1.01168	1.64032	3.33659	10.9863	3.35939	1.13379			162	1.29046	2.25565	1.28174	4.75506	2.39573	0.818977			162	3.14331	1.37855	4.8032	3.17044	1.25769	3.39674	1.6276	1.7039	7.32422	3.08952	0.659475
164	8.09733	11.999	11.0931	3.90822	3.90625	1.6276	2.26339	1.90041	5.59941	1.48535			164	1.16522	3.9978	2.22778	3.20871	0.827737	2.09808	1.79036	10.6246	3.24254	1.11471			164	1.90081	3.02522	1.21307	5.19509	2.83355	0.87128			164	2.53296	1.06285	3.92748	3.59429	1.2207	2.62717	1.78584	1.2207	8.19052	2.90695	0.745288
166	7.44629	11.2638	11.1237	3.5046	4.27246	1.50553	2.49227	2.09462	5.4629	1.40527			166	1.45375	3.63159	2.14844	3.19127	1.22906	2.19345	2.11589	10.602	3.32068	1.0775			166	1.72642	2.57409	1.28174	3.84663	2.35722	0.564207			166	3.26538	1.21018	4.299	3.64516	1.88654	2.46794	1.49197	1.19527	8.28897	3.08338	0.748537
168	7.56836	12.3735	10.7422	4.0362	4.30298	1.5625	2.33968	1.56749	5.56161	1.48425			168	1.17631	3.32642	2.2522	3.67955	1.02004	2.04086	2.4821	11.0541	3.37895	1.14331			168	1.74386	1.67183	1.11389	4.13052	2.16503	0.670116			168	2.47192	1.11547	4.56437	3.71297	1.36867	1.96374	1.67282	1.27157	8.64337	2.9761	0.808911
170	6.71387	11.9851	10.788	4.00666	3.89099	1.38346	2.28882	1.96284	5.37746	1.4382			170	1.38716	2.31934	2.23389	3.11279	0.844459	1.5831	3.05176	11.2576	3.22376	1.18036			170	1.70898	2.09642	1.297	4.34343	2.36146	0.680518			170	2.99072	1.33646	4.45822	3.79774	1.2207	1.56568	1.33373	3.53495	7.97395	3.13468	0.73023
172	8.54492	11.8325	10.849	3.79009	3.50952	1.57878	3.66211	1.8588	5.70321	1.44186			172	1.35387	2.7771	2.14844	3.05176	0.953152	1.77383	2.52279	10.9411	3.19026	1.13468			172	2.09263	2.30872	1.31226	5.20928	2.73072	0.853451			172	3.57056	0.98919	4.35207	3.37389	1.6276	1.80452	2.19274	2.49227	8.56461	3.21861	0.755477
174	7.97526	11.6799	10.6964	3.83931	3.80707	1.61947	2.49227	1.61604	5.46572	1.43922			174	1.10973	3.87573	2.4292	3.08664	0.886264	2.05994	2.4821	10.6698	3.32493	1.10356			174	6.2779	1.88413	1.06812	5.408	3.65954	1.28389			174	2.62451	1.25227	4.32553	3.79774	1.2392	1.51261	1.2207	1.44958	8.48586	2.87867	0.803063
176	9.80632	11.7631	9.70459	3.66211	4.16565	1.28581	2.59399	1.92816	5.61372	1.45978			176	1.09863	2.68555	2.20337	3.11279	0.969874	2.47955	1.54622	10.6698	3.09573	1.11438			176	5.54548	2.52102	1.31226	6.18868	3.89186	1.17415			176	3.17383	1.01024	4.53783	3.27216	1.55362	1.67183	1.58239	1.88192	8.9387	3.06917	0.823013
178	7.4056	11.1667	10.6506	3.66211	4.24957	1.26139	1.78019	1.97671	5.26911	1.40712			178	1.07644	2.19727	2.14233	3.07792	2.33271	1.60217	1.79036	11.1672	3.1733	1.1598			178	6.03376	1.83105	1.12915	8.26104	4.31375	1.70404			178	2.80762	1.61007	3.92748	3.49257	1.25769	2.25565	1.35634	2.39054	8.64337	3.08237	0.759395
180	7.69043	11.2221	10.376	3.69164	4.13513	1.35091	3.25521	1.67847	5.42499	1.35717			180	1.00985	2.50244	2.2522	3.07792	1.78089	2.38419	2.52279	11.235	3.34566	1.14677			180	6.13839	1.59222	1.14441	6.23126	3.77657	1.39354			180	2.99072	1.2207	3.90094	3.49257	1.44265	1.45954	1.98929	1.75476	8.28897	2.9489	0.741063
182	8.09733	11.7215	10.0708	3.55382	4.1275	1.44043	2.18709	1.9559	5.3943	1.41307			182	1.2318	3.05176	2.28882	3.22614	1.47989	2.00272	3.74349	10.7151	3.46746	1.0794			182	5.21415	1.53915	1.13678	6.8842	3.69357	1.40449			182	2.47192	1.33646	5.06857	3.4078	2.08999	2.12296	2.17014	2.21252	8.91901	3.31104	0.786709
184	8.30078	12.9838	9.84192	3.5046	4.11987	1.36719	2.05994	1.97671	5.51936	1.52228			184	1.36497	2.7771	2.20337	3.11279	1.81433	2.40326	3.41797	11.1672	3.53262	1.11534			184	4.91769	2.06989	1.12915	8.54492	4.16541	1.66724			184	3.02124	1.04181	3.60904	3.35693	1.79406	2.06989	2.30577	1.39872	9.43092	3.11426	0.841113
186	8.17871	12.8313	10.5896	3.58335	4.37927	1.3916	1.78019	1.77557	5.56369	1.5593			186	1.19851	2.2583	2.23999	2.90353	1.73908	1.88828	1.66829	10.6246	3.06508	1.09388			186	6.26046	1.91067	1.40381	9.48174	4.76417	1.91331			186	3.35693	1.31541	3.66211	3.54343	1.25769	2.6537	1.76324	1.6276	9.07652	3.13963	0.808086
188	9.0332	12.8729	9.552	3.53413	4.61578	1.4974	1.78019	2.06687	5.61906	1.51949			188	1.15412	3.84521	2.23999	2.96456	1.38792	2.28882	2.56348	10.2177	3.33273	1.02765			188	5.47573	1.61876	1.44958	8.87139	4.35386	1.7697			188	3.54004	1.29437	4.16631	3.39084	1.36867	1.53915	2.30577	2.44141	9.88376	3.32559	0.887688
190	8.54492	12.9145	9.76562	3.62273	5.41687	1.38346	2.00907	1.7617	5.67736	1.5159			190	1.07644	3.9978	2.2644	2.94713	1.44645	2.30789	2.19727	10.4212	3.33232	1.05979			190	5.71987	2.22911	1.28174	8.43137	4.41552	1.64391			190	3.2959	1.07338	5.3074	3.57734	1.88654	1.96374	1.87627	2.28882	9.23403	3.38927	0.841942
192	9.56217	11.6938	8.94165	3.28802	5.05829	1.47298	2.08537	1.60217	5.46305	1.43133			192	1.13192	4.69971	2.2583	3.16511	1.60531	1.62125	3.05176	11.2802	3.60169	1.16791			192	6.43485	1.75144	0.984192	8.70106	4.46789	1.85526			192	3.57056	1.02076	4.75013	3.4417	1.38716	1.96374	1.89887	2.46684	9.56874	3.34094	0.872217
194	7.64974	12.5261	9.42993	3.44553	4.50134	1.31022	1.7039	1.73395	5.28759	1.46569			194	1.16522	4.27246	2.19727	3.15639	2.17385	2.00272	2.80762	10.7603	3.56697	1.07692			194	5.33622	1.77798	1.04523	8.77203	4.23286	1.77972			194	3.14331	1.41012	5.732	3.64516	1.25769	2.12296	2.32838	2.1108	9.92314	3.51928	0.920279
196	7.73112	12.9006	9.24683	3.19942	5.10406	1.31022	2.03451	1.92122	5.431	1.47257			196	1.58691	3.41797	2.36206	3.12151	1.49662	1.8692	2.60417	11.0089	3.43342	1.10883			196	4.63867	1.99028	1.09863	8.78622	4.12845	1.72498			196	4.48608	1.03128	5.57278	4.00119	1.73858	1.83105	1.96669	2.21252	9.90345	3.63818	0.930527
198	6.55111	13.2058	9.23157	3.21911	5.31769	1.24512	2.59399	1.90041	5.4081	1.45743			198	1.35387	4.82178	2.20947	2.99944	1.58859	1.88828	2.27865	10.6925	3.47907	1.09922			198	5.16183	1.67183	1.00708	9.35399	4.29868	1.91564			198	3.9978	1.06285	4.8032	4.25551	1.33168	1.6453	1.2207	1.95821	10.1003	3.37506	0.968923
200	8.13802	13.719	9.61304	3.65226	4.776	1.23698	2.16166	1.71315	5.62627	1.57403			200	1.43155	4.24194	2.23999	2.81634	1.42973	1.69754	2.31934	10.6246	3.35013	1.08825			200	5.45829	1.77798	0.938416	9.05591	4.30765	1.86237			200	4.27246	1.06285	4.59091	4.25551	1.40566	1.83105	1.55979	1.90735	10.9273	3.53476	1.03362
202	7.4056	13.1503	10.025	3.44553	5.0354	1.42415	2.36511	1.62992	5.56013	1.51373			202	1.18741	4.08936	2.20947	2.7989	1.53842	1.44958	3.49935	10.3534	3.39073	1.0582			202	5.0572	1.2207	1.0376	8.17587	3.87284	1.70761			202	3.66211	1.25227	4.72359	4.6285	0.980262	1.433	0.972041	2.00907	8.95839	3.17991	0.881572
204	6.75456	12.6509	9.00269	3.42584	4.80652	1.19629	2.5177	1.8588	5.27666	1.40099			204	1.2429	5.15747	2.17896	3.14767	1.36284	1.92642	2.36003	10.5794	3.49446	1.10273			204	4.72586	1.51261	0.907898	7.97715	3.78088	1.63046			204	4.91333	1.2628	4.43168	3.95033	1.53513	1.51261	1.26591	1.93278	9.74594	3.3945	0.929775
206	6.14421	13.0255	8.54492	3.52429	5.01251	1.22884	2.1108	1.86573	5.18209	1.41714			206	1.35387	3.87573	2.22778	2.96456	1.48825	1.81198	2.84831	10.6246	3.39939	1.07389			206	4.63867	1.96374	1.12915	7.99135	3.93073	1.54671			206	4.11987	1.06285	4.40515	3.83165	1.29469	2.09642	2.05711	1.88192	10.2775	3.44747	0.947928
208	8.54492	13.5387	9.07898	3.39631	4.69208	1.54622	2.79744	1.82412	5.67735	1.51088			208	1.2207	4.24194	2.12402	2.82506	1.61367	1.79291	2.23796	10.8507	3.36337	1.11776			208	4.5166	2.33526	1.13678	7.48036	3.86725	1.3928			208	4.21143	1.10495	4.48476	3.50952	1.2392	2.3618	1.24331	2.00907	8.91901	3.23145	0.83042
210	8.01595	13.6636	8.94165	3.47507	4.74548	1.57064	2.84831	1.84493	5.6382	1.4942			210	1.18741	4.30298	2.30713	2.90353	1.43809	1.71661	2.889	10.3534	3.38726	1.05538			210	3.7493	2.28218	1.17493	7.28164	3.62201	1.32892			210	3.8147	1.03128	4.82974	3.91642	1.6646	1.69837	1.53718	2.49227	10.1594	3.46044	0.942452
212	7.97526	12.8867	9.33838	3.58335	4.63867	1.3916	2.44141	1.80331	5.50734	1.46144			212	1.2207	4.3335	2.12402	2.85993	1.55514	2.2316	2.27865	10.1725	3.34701	1.02944			212	3.78418	1.99028	1.49536	7.93457	3.8011	1.46291			212	3.60107	1.16809	4.64398	3.32303	1.40566	1.56568	1.49197	2.64486	10.2775	3.34687	0.953089
214	7.93457	13.6219	8.81958	3.5046	4.47083	1.2207	2.44141	1.6854	5.46238	1.52372			214	1.14302	5.43213	2.06909	2.93841	1.54678	1.85013	2.97038	10.6472	3.57465	1.11347			214	4.88281	2.01681	1.41144	7.18228	3.87334	1.33778			214	3.93677	1.17861	4.48476	4.13683	1.49814	1.48607	1.40155	1.93278	10.5926	3.40534	1.00071
216	8.50423	12.7758	9.82666	3.31756	4.95911	1.41602	2.39054	1.81718	5.62588	1.49632			216	1.28729	4.42505	2.22168	2.87737	1.39628	1.90735	2.27865	10.8507	3.40554	1.11892			216	4.25502	1.32685	1.1673	7.75005	3.6248	1.54744			216	4.15039	1.02076	5.44009	3.76383	1.73858	1.48607	1.44676	1.80562	9.90345	3.41728	0.954456
218	7.08008	13.1919	8.7738	3.35693	4.73785	1.52995	2.00907	1.83799	5.3147	1.4547			218	1.27619	5.18799	2.09961	2.85993	1.60531	1.92642	1.54622	10.1273	3.32862	1.06624			218	4.60379	1.75144	1.24359	7.53713	3.78399	1.45324			218	4.36401	1.2207	8.35916	3.71297	1.96052	1.80452	1.33373	1.75476	10.8682	3.93095	1.14988
220	6.79525	13.0671	8.71277	3.416	4.63867	1.2207	1.93278	1.62298	5.17578	1.46043			220	1.18741	4.15039	2.14844	2.73786	1.63039	1.5831	1.46484	9.81084	3.08916	1.01684			220	4.30734	1.85759	1.25122	7.89199	3.82703	1.50743			220	3.41797	0.978667	9.36757	3.57734	1.46114	1.88413	1.96669	1.78019	10.4744	3.87868	1.17985
222	6.51042	13.1364	8.95691	3.34709	4.68445	1.36719	2.89917	1.74089	5.33032	1.42806			222	1.07644	4.88281	2.05688	2.81634	1.93975	1.50681	2.72624	10.4664	3.43396	1.08368			222	3.67955	2.25565	1.31989	8.1049	3.84	1.50212			222	4.94385	1.03128	7.61613	3.54343	1.49814	2.04335	1.65021	2.21252	10.6122	3.90568	1.08931
224	8.2194	12.859	9.01794	3.1502	5.12695	1.11491	2.39054	1.65072	5.44121	1.48286			224	1.32058	5.00488	2.00195	2.89481	1.6722	1.77383	3.25521	10.3986	3.54026	1.06496			224	4.42941	1.72491	1.4267	8.13329	3.92858	1.5558			224	3.57056	1.05233	7.43037	3.67906	1.36867	2.06989	1.71803	1.67847	10.9863	3.72819	1.11886
226	7.03939	13.0116	8.48389	3.42584	4.74548	1.13118	2.13623	1.81718	5.22385	1.43797			226	1.69789	4.3335	2.0813	2.982	1.36284	2.02179	2.92969	9.83344	3.40531	0.975436			226	4.70843	2.1495	1.13678	8.80042	4.19878	1.70807			226	3.23486	1.04181	8.06726	3.76383	1.20221	2.44141	1.28852	1.98364	12.5024	3.94732	1.29032
228	6.83594	12.5538	8.13293	3.27818	4.39453	1.12305	1.95821	1.93509	5.02647	1.38312			228	1.69789	5.24902	2.30713	2.95585	1.68056	1.48773	2.36003	9.81084	3.44363	1.00377			228	4.42941	1.72491	1.36566	8.48814	4.00203	1.64427			228	3.02124	1.04181	8.598	3.33998	1.44265	2.33526	1.67282	1.42415	12.9946	3.98561	1.36193
230	6.38835	11.5689	7.38525	3.5932	4.57764	1.44043	2.46684	1.93509	4.91947	1.20464			230	1.6646	4.05884	2.24609	3.04304	1.61367	2.28882	3.33659	10.4212	3.5841	1.02029			230	4.13295	1.83105	1.26648	7.73585	3.74158	1.46866			230	3.84521	0.831341	7.8815	3.52648	1.33168	1.61876	1.67282	2.03451	11.2423	3.77606	1.17511
232	6.34766	11.7909	9.32312	3.0616	4.79889	1.17188	1.80562	1.67847	4.99726	1.37706			232	1.45375	6.28662	2.29492	2.90353	1.5217	1.85013	3.17383	10.6246	3.76364	1.12304			232	4.15039	2.20257	1.11389	8.03393	3.8752	1.52188			232	2.65503	1.09442	8.3857	3.64516	1.05424	2.06989	1.55979	1.83105	9.94282	3.58201	1.09556
234	8.17871	13.5665	8.30078	3.02222	4.76837	1.50553	2.5177	1.67847	5.44228	1.50029			234	1.56472	5.52368	2.13013	3.04304	1.57186	1.64032	2.4821	10.0369	3.49909	1.04199			234	4.53404	1.77798	1.23596	7.89199	3.85999	1.52566			234	3.23486	1.04181	7.165	3.79774	1.86805	2.52102	1.31113	2.00907	11.0651	3.77931	1.09796
236	7.4056	12.3874	8.78906	3.1502	4.89807	2.14844	2.39054	1.82412	5.37417	1.34922			236	1.16522	5.58472	2.29492	2.89481	1.78089	1.69754	2.56348	10.1047	3.51079	1.05432			236	4.37709	2.1495	1.35803	7.32422	3.80221	1.33668			236	3.57056	0.968144	6.84655	3.72993	1.86805	2.38833	1.6276	2.26339	9.52936	3.64355	0.933701
238	7.32422	12.4012	8.75854	2.95331	5.17273	2.01823	1.88192	2.10849	5.32733	1.36622			238	1.32058	6.073	2.22168	2.7989	1.80597	1.5831	2.36003	11.5515	3.71434	1.2371			238	3.76674	2.06989	1.15967	7.92038	3.72917	1.49786			238	3.66211	1.14704	7.35076	3.45866	1.38716	1.69837	1.44676	2.5177	8.52523	3.46598	0.901588
240	7.28353	12.748	9.06372	3.20927	4.71497	1.66016	1.75476	2.2264	5.3326	1.42313			240	1.73118	5.43213	2.16064	2.7989	1.5635	1.69754	2.64486	11.4158	3.68057	1.18915			240	5.42341	2.57409	1.24359	7.48036	4.18036	1.40356			240	6.46973	1.2207	7.05885	4.59459	1.97902	1.69837	1.33373	1.80562	8.78119	3.88242	0.968788
242	6.34766	12.6371	8.34656	2.66783	4.68445	1.54622	2.21252	1.56749	5.00122	1.39027			242	1.69789	5.79834	2.13623	2.74658	1.37956	1.56403	1.99382	11.0768	3.54915	1.18601			242	4.97001	1.67183	1.15204	8.27523	4.01728	1.65198			242	2.80762	0.778724	8.09379	4.17074	1.46114	1.72491	1.44676	3.38236	7.48173	3.48309	0.888403
244	6.83594	12.5677	8.5907	3.25849	4.73785	1.29395	1.85649	1.59524	5.09204	1.41202			244	2.21946	6.62231	2.20337	2.79018	1.43809	1.64032	2.92969	10.9185	3.84524	1.16194			244	4.81306	2.01681	1.20544	7.55133	3.89666	1.44259			244	3.32642	1.35751	7.24461	4.05206	1.55362	1.51261	1.76324	2.54313	6.87138	3.35829	0.761967
246	6.46973	13.4555	8.48389	3.30771	4.82178	1.18001	2.05994	1.81718	5.19946	1.47358			246	2.13068	5.37109	2.37427	2.76402	1.43809	1.92642	2.0752	10.6472	3.59088	1.09288			246	4.53404	1.53915	1.12915	7.96296	3.79132	1.58413			246	3.23486	1.02076	6.84655	3.74688	2.16397	1.80452	1.31113	2.36511	6.75324	3.24967	0.728732
248	6.14421	12.8174	7.96509	3.16989	4.9057	1.23698	2.39054	1.98364	5.07668	1.36588			248	1.79776	5.82886	2.27661	2.69427	1.42973	1.71661	1.50553	10.3082	3.44469	1.10326			248	4.76074	1.59222	1.09863	7.6223	3.76847	1.51934			248	2.89917	1.06285	6.60772	3.98424	1.96052	2.25565	1.46936	1.85649	7.24546	3.26016	0.749508
250	6.67318	12.4845	8.30078	2.94347	4.98962	1.27767	1.75476	1.78944	5.02667	1.392			250	1.95312	5.06592	2.15454	3.13023	1.5217	1.9455	1.83105	10.602	3.52551	1.08782			250	5.75474	1.48607	1.297	8.17587	4.17842	1.68364			250	3.11279	1.09442	7.13846	3.69602	1.6276	1.69837	1.42415	2.74658	8.36772	3.43401	0.870006
252	7.12077	13.0255	8.62122	3.39631	4.66156	1.14746	1.88192	1.81025	5.20812	1.45753			252	1.78667	5.46265	2.46582	3.04304	1.43809	1.62125	3.25521	10.602	3.70934	1.08498			252	4.5166	2.57409	1.39618	7.50874	3.9989	1.33514			252	3.11279	1.12599	7.37729	3.4417	1.57212	2.17604	1.08507	1.50045	9.13558	3.39189	0.97023
254	6.75456	12.8313	8.39233	3.10098	4.60052	1.24512	2.69572	1.76863	5.17364	1.39622			254	1.76447	5.64575	2.2644	2.85121	1.49662	2.17438	2.68555	10.489	3.67142	1.07352			254	5.02232	1.69837	1.15967	7.96296	3.96083	1.58401			254	2.89917	0.978667	5.97083	3.49257	2.08999	1.67183	1.44676	1.78019	7.12733	3.05082	0.713643
256	6.63249	10.0847	7.87354	3.24865	4.69971	1.22884	2.46684	1.65072	4.73568	1.12719			256	1.73118	5.52368	2.29492	2.78146	1.21234	1.83105	3.58073	10.9411	3.73706	1.13435			256	5.09208	2.57409	1.04523	7.77843	4.12246	1.47685			256	3.41797	1.05233	6.58118	3.78079	1.59061	2.41487	1.35634	1.2207	7.30453	3.19104	0.779952
258	6.95801	9.80724	8.3313	3.07145	5.00488	1.44043	2.16166	1.72008	4.81188	1.14081			258	1.70898	5.61523	2.41699	2.91225	1.25415	1.54495	3.01107	10.6472	3.63886	1.11128			258	5.92913	1.37993	1.06812	8.40298	4.19504	1.78924			258	2.74658	0.926051	6.52811	4.10292	1.16522	1.96374	1.46936	1.27157	7.3636	3.05968	0.806303
260	6.42904	9.66852	8.10242	3.13051	4.92859	1.12305	2.44141	2.03913	4.73283	1.09104			260	1.85325	5.46265	2.12402	3.05176	1.44645	1.71661	3.49935	10.8055	3.74495	1.10897			260	4.95257	1.45954	0.892639	7.59391	3.72466	1.57136			260	3.38745	0.98919	8.19994	3.96729	1.2207	2.17604	1.15289	1.34786	6.73356	3.24166	0.878513
262	8.70768	9.09979	7.94983	2.96316	4.91333	1.12305	3.58582	1.75476	5.01218	1.12516			262	2.10849	5.46265	2.13013	2.99944	1.5635	1.83105	2.97038	10.9411	3.75084	1.1142			262	4.7433	2.44141	0.938416	8.03393	4.03926	1.54438			262	3.08228	0.905004	7.21807	4.34028	1.29469	1.77798	1.31113	1.72933	8.48586	3.3494	0.926826
264	8.50423	9.69627	7.79724	3.35693	5.1651	1.02539	2.54313	1.78944	4.98472	1.17215			264	2.35263	4.94385	2.40479	3.08664	1.51334	1.67847	4.27246	10.8733	3.89068	1.08319			264	4.32478	2.46794	0.991821	7.29583	3.77009	1.3587			264	3.23486	0.841864	6.84655	3.98424	1.44265	1.72491	1.1981	1.88192	7.97395	3.23656	0.860088
266	8.17871	10.154	7.56836	3.04191	4.98962	1.12305	2.69572	1.87267	4.95301	1.17349			266	2.16397	6.2561	2.02637	3.26974	1.33776	1.81198	2.11589	10.6925	3.70928	1.13662			266	5.99888	1.85759	0.953674	7.76424	4.1436	1.63178			266	3.38745	1.03128	7.165	4.18769	1.38716	2.17604	1.01725	1.98364	8.9387	3.47491	0.94477
268	6.55111	9.93208	7.37	2.83518	4.63867	1.19629	3.12805	2.07381	4.71565	1.06052			268	2.64116	5.46265	2.30713	3.24358	1.12037	2.09808	2.68555	10.8281	3.79833	1.09613			268	4.95257	1.77798	0.900269	7.46616	3.77424	1.5073			268	3.63159	0.957621	6.50157	5.06931	1.53513	2.44141	1.49197	1.47502	7.77706	3.43119	0.82763
270	7.97526	9.83498	7.53784	3.20927	4.78363	1.2207	2.95003	1.75476	4.90831	1.12436			270	2.94078	5.40161	2.19727	3.45285	1.66384	1.88828	2.44141	10.602	3.82351	1.05433			270	5.63267	2.17604	1.06049	7.96296	4.20804	1.58548			270	3.44849	0.905004	6.92616	4.39114	1.46114	2.06989	1.71803	1.27157	9.64749	3.53766	0.995767
272	6.91732	9.7795	7.88879	2.973	4.55475	1.28581	2.87374	1.83799	4.76386	1.09353			272	3.02956	5.37109	2.23999	3.54876	1.63875	1.90735	2.03451	10.5794	3.79368	1.05914			272	4.56892	2.99868	1.10626	7.55133	4.0563	1.36318			272	3.11279	0.926051	7.21807	4.05206	1.84955	1.45954	0.904225	2.21252	8.56461	3.3666	0.925542
274	8.05664	9.57142	8.10242	2.96316	4.57764	1.31836	3.07719	1.83799	4.9381	1.12863			274	3.307	5.61523	2.2522	3.53132	1.46317	1.56403	2.40072	10.8959	3.8787	1.1072			274	4.46429	3.10483	0.839233	7.18228	3.89766	1.32578			274	1.80054	0.778724	7.98764	3.83165	1.57212	2.41487	1.78584	2.59399	8.21021	3.44173	0.923094
276	8.54492	9.90434	7.94983	2.86471	4.78363	1.31836	3.30607	1.79638	5.05853	1.1688			276	3.77308	6.28662	2.27051	3.95857	1.47153	1.5831	1.87174	10.6698	3.98563	1.11359			276	5.00488	2.75985	1.24359	6.98356	3.99797	1.25987			276	2.62451	0.810294	7.13846	4.00119	1.57212	2.12296	1.71803	2.28882	7.8755	3.35021	0.839056
278	8.78906	9.76562	7.94983	2.87456	4.85992	1.2207	2.26339	1.73395	4.93213	1.21462			278	3.62882	5.76782	2.20947	3.8365	1.35448	2.07901	2.84831	11.2576	4.12275	1.12587			278	4.81306	2.73331	0.984192	7.31002	3.96015	1.36353			278	2.44141	0.883957	6.87309	4.66241	1.57212	2.04335	1.42415	1.65304	8.32835	3.32021	0.891894
280	7.77181	9.51594	7.85828	3.04191	4.73022	1.19629	3.20435	1.55362	4.85905	1.11393			280	4.08381	6.74438	2.19116	3.93241	1.28759	2.00272	3.54004	11.1672	4.36866	1.1384			280	4.56892	1.77798	0.991821	7.8636	3.80058	1.55667			280	3.8147	0.862911	6.9527	4.20464	1.49814	1.59222	1.53718	1.16984	8.15115	3.30928	0.895251
282	6.42904	9.40496	8.46863	2.75643	4.73785	1.41602	2.44141	1.81025	4.68307	1.09599			282	4.41673	5.52368	2.37427	3.88881	1.25415	1.60217	2.31934	11.5967	4.12198	1.18599			282	5.7373	2.38833	0.907898	6.91259	3.98653	1.40414			282	2.44141	0.862911	6.82002	4.20464	1.90504	1.67183	1.605	2.36511	8.36772	3.36041	0.865049
284	7.8125	9.41883	8.39233	3.00254	4.74548	1.30208	2.33968	1.86573	4.8599	1.14436			284	4.49441	5.09644	2.22778	3.7493	1.74744	1.43051	2.97038	11.235	4.11891	1.11436			284	5.63267	2.20257	0.946045	7.66488	4.11154	1.54393			284	2.86865	0.905004	6.52811	3.8147	1.57212	1.45954	1.78584	1.88192	9.96251	3.41982	0.996829
286	8.34147	9.19689	7.69043	3.26833	4.53186	1.2207	2.72115	1.91428	4.86064	1.10197			286	4.5388	5.37109	2.28882	4.13295	1.69728	2.00272	3.13314	11.1446	4.28867	1.08121			286	4.97001	2.41487	0.831604	7.69327	3.97744	1.50362			286	2.7771	0.957621	6.52811	3.88251	1.38716	1.61876	1.26591	1.39872	9.37185	3.24308	0.968936
288	8.01595	10.0153	7.88879	2.94347	4.85992	1.1556	2.77201	1.79638	4.93093	1.17052			288	4.5277	5.98145	2.35596	4.36837	1.49662	1.83105	2.44141	11.5967	4.3249	1.1743			288	4.42941	2.17604	0.961304	7.66488	3.80791	1.47277			288	2.65503	1.27332	6.63426	3.6282	1.70159	1.77798	1.15289	1.19527	8.9387	3.21747	0.92341
290	6.1849	9.58529	7.73621	3.34709	4.70734	1.3916	2.9246	1.89348	4.72131	1.02665			290	4.49441	5.15747	2.19116	4.11551	1.55514	1.98364	2.4821	11.0315	4.12637	1.08938			290	4.77818	2.30872	0.923157	8.72945	4.18488	1.71182			290	2.56348	0.968144	6.7404	3.86556	1.35017	1.72491	1.40155	2.08537	8.85994	3.28439	0.915979
292	7.64974	9.05817	8.39233	3.18958	4.776	1.24512	1.93278	1.83799	4.76021	1.1283			292	4.69416	6.37817	2.2583	4.16783	1.5635	2.07901	2.64486	12.5009	4.53584	1.27146			292	4.70843	2.78639	0.930786	7.49455	3.98004	1.40253			292	3.35693	0.968144	6.2362	3.78079	1.53513	1.77798	1.40155	1.67847	8.89932	3.29272	0.892172
294	8.99251	9.41883	8.01086	3.24865	4.776	1.40788	2.16166	1.87267	4.98613	1.18246			294	4.59428	5.82886	2.19116	3.92369	1.25415	1.54495	2.31934	10.9411	4.07469	1.12933			294	4.08064	2.01681	0.816345	8.24684	3.79016	1.63133			294	3.23486	0.936574	7.03231	3.78079	1.6276	2.09642	1.65021	1.52588	9.07652	3.44013	0.935842
296	6.79525	9.00269	8.05664	3.10098	4.66156	1.27767	2.28882	1.88654	4.63377	1.05277			296	4.35014	5.92041	2.15454	4.11551	1.33776	1.69754	3.82487	12.1166	4.43967	1.22393			296	4.79562	1.96374	0.930786	8.04812	3.93457	1.59608			296	3.11279	0.915527	6.4485	3.86556	1.92353	2.22911	1.78584	2.1108	9.6278	3.55772	0.929048
298	7.16146	8.60041	8.0719	2.8844	4.43268	1.39974	2.31425	1.74089	4.57572	1.04504			298	4.28356	6.073	2.19116	4.30734	1.77253	2.09808	2.44141	11.6871	4.35677	1.17062			298	4.65611	2.01681	1.12152	7.55133	3.83644	1.44782			298	2.56348	1.18913	12.4989	4.01815	1.94203	2.17604	1.40155	2.18709	8.78119	4.08418	1.30487
300	5.7373	9.44658	8.10242	3.28802	4.42505	1.27767	2.23796	1.8588	4.54672	1.05931			300	4.19478	6.13403	2.12402	4.41197	1.57186	2.21252	3.78418	11.8001	4.52919	1.16447			300	4.08064	2.68024	1.01471	8.21845	3.99851	1.5399			300	2.50244	1.19966	5.57278	3.83165	1.77557	1.96374	1.17549	2.00907	8.66305	3.18816	0.828612
302	6.30697	9.05817	8.10242	2.95331	4.69971	1.31836	2.03451	1.82412	4.53719	1.05841			302	4.21697	5.79834	2.23389	4.98744	1.53842	2.00272	2.80762	12.2975	4.48536	1.23717			302	5.42341	2.68024	1.15967	7.56552	4.20721	1.42526			302	2.50244	1.05233	6.31581	3.71297	1.79406	2.44141	1.35634	1.297	9.1159	3.28758	0.909609
304	7.89388	8.47556	8.17871	3.18958	4.63104	1.26953	2.5177	1.80331	4.74491	1.06635			304	4.64977	5.5542	2.30713	4.44685	1.25415	1.71661	2.64486	12.1392	4.3391	1.23725			304	5.30134	1.67183	1.05286	7.8636	3.97241	1.6001			304	2.53296	0.905004	5.67892	3.91642	1.59061	2.60063	1.31113	1.19527	8.74181	3.16364	0.862862
306	8.87044	8.51718	7.75146	3.14036	4.68445	1.19629	3.10262	1.81025	4.88413	1.09006			306	4.15039	6.22559	2.27051	4.48172	1.63875	2.44141	2.76693	11.7549	4.46628	1.16526			306	5.44085	2.04335	0.984192	9.0843	4.38817	1.83137			306	3.11279	0.98919	6.15659	3.98424	1.6461	2.60063	1.2207	1.55131	10.1003	3.48465	0.989856
308	6.95801	9.11366	8.255	3.16989	4.70734	1.34277	3.0009	1.80331	4.79386	1.05193			308	4.5055	5.5542	2.41699	4.49916	1.62203	1.85013	2.56348	11.8001	4.35145	1.17666			308	5.00488	2.73331	0.961304	7.35261	4.01303	1.38706			308	2.96021	0.852388	5.70546	3.88251	1.70159	2.68024	1.37894	1.6276	9.90345	3.41027	0.951273
310	6.63249	9.64078	7.8125	2.99269	4.53186	1.3265	2.72115	1.71315	4.67139	1.07666			310	4.35014	6.7749	2.22778	4.37709	1.61367	1.96457	2.72624	11.0994	4.39172	1.13121			310	5.92913	1.96374	1.26648	8.30362	4.36574	1.66649			310	2.28882	0.841864	3.84787	4.23855	2.62636	2.54755	1.10768	1.50045	9.74594	3.1939	0.903384
312	8.46354	7.87908	7.67517	2.89425	4.66156	1.19629	3.0009	1.55362	4.66555	1.04685			312	4.40563	6.22559	2.4353	4.34222	1.36284	2.21252	2.68555	11.6645	4.41677	1.17131			312	4.27246	2.06989	0.854492	7.80682	3.75092	1.52582			312	2.50244	0.947097	5.3074	4.13683	1.46114	2.68024	1.28852	1.90735	9.92314	3.35046	0.946457
314	8.50423	8.98881	7.72095	3.07145	4.79889	1.37533	2.67029	1.50507	4.82938	1.11662			314	4.57209	5.12695	2.2522	4.68227	1.18726	1.90735	2.80762	11.9584	4.31176	1.20488			314	4.27246	2.70678	0.984192	7.83521	3.94966	1.45889			314	2.62451	0.862911	5.86468	4.06901	1.59061	2.81292	1.605	1.44958	10.6319	3.50124	1.03019
316	6.38835	9.12753	7.8125	2.89425	4.22668	1.43229	2.33968	1.61604	4.47967	1.04309			316	4.1282	5.43213	2.37427	4.90025	1.27087	2.1553	2.40072	11.8906	4.31904	1.19737			316	3.31334	1.75144	1.11389	7.35261	3.38282	1.40159			316	2.38037	0.873434	4.90935	3.88251	1.33168	1.6453	1.58239	1.16984	10.5138	3.14319	1.02457
318	6.51042	9.93208	7.88879	3.0616	4.45557	1.20443	2.5177	1.62992	4.65006	1.11703			318	3.51784	5.76782	2.35596	5.35366	1.48825	2.57492	2.84831	11.8227	4.46619	1.17207			318	3.85393	2.01681	1.1673	7.39519	3.60831	1.38119			318	2.80762	0.841864	4.48476	3.83165	1.88654	2.75985	1.44676	1.42415	10.5729	3.33956	0.986679
320	7.56836	9.37722	7.65991	2.81549	4.24194	1.26139	3.0009	1.69927	4.70306	1.08782			320	4.106	5.52368	2.23389	5.33622	1.47989	2.17438	1.66829	12.6591	4.39769	1.30908			320	4.77818	2.12296	1.24359	7.11131	3.81401	1.33131			320	2.71606	0.915527	4.82974	4.0351	1.51663	1.69837	1.49197	1.34786	10.9273	3.27539	1.05345
322	6.46973	8.79461	8.39233	2.63829	4.52423	1.42415	2.41597	1.56056	4.52749	1.06325			322	3.72869	5.92041	2.47803	5.17927	1.19562	2.42233	2.40072	11.5741	4.36239	1.16964			322	5.16183	2.54755	1.19019	7.42358	4.08079	1.38592			322	2.41089	0.778724	5.0155	4.42505	1.84955	1.83105	1.37894	1.16984	10.3957	3.25058	1.01497
324	6.91732	8.48944	8.40759	2.92378	4.34113	1.23698	2.61943	1.76863	4.58804	1.04414			324	4.21697	5.40161	2.44141	4.58636	1.24579	2.13623	4.39453	12.8852	4.66351	1.27701			324	4.58636	1.6453	1.20544	7.35261	3.69743	1.43096			324	2.62451	0.778724	5.3074	3.95033	1.49814	2.30872	1.67282	1.42415	11.0848	3.40551	1.06825
326	7.4056	8.51718	8.40759	2.76627	4.42505	1.41602	3.30607	1.60911	4.73161	1.04929			326	4.19478	5.43213	2.51465	4.63867	1.29595	2.2316	4.27246	11.5967	4.52211	1.12334			326	5.52804	1.69837	1.14441	7.59391	3.99118	1.54657			326	2.86865	0.926051	5.09511	4.25551	2.08999	2.01681	1.605	1.60217	10.6713	3.45896	1.00645
328	8.50423	8.48944	8.81958	2.77612	4.37164	1.45671	2.33968	1.56749	4.79061	1.16009			328	4.26136	5.52368	2.41089	4.5602	1.26251	2.09808	3.13314	11.8906	4.39255	1.18044			328	4.81306	2.73331	0.923157	7.381	3.96263	1.38919			328	3.11279	0.883957	4.64398	3.83165	2.25645	1.99028	1.13028	1.57674	10.6319	3.33978	1.00129
330	5.94076	8.98881	7.82776	2.55954	4.41742	1.19629	2.74658	1.6854	4.42032	1.02527			330	4.59428	6.04248	2.39258	4.44685	1.29595	2.74658	3.33659	12.2975	4.6441	1.21059			330	5.5106	1.75144	1.11389	7.73585	4.02795	1.57112			330	2.53296	0.673491	4.77666	4.05206	1.6461	2.38833	1.40155	1.27157	10.1594	3.21135	0.975383
332	6.55111	8.71138	8.56018	2.80565	4.42505	1.27767	2.08537	1.83799	4.5318	1.07342			332	4.1171	5.85938	2.27051	4.42941	1.50498	2.34604	2.11589	11.6193	4.28282	1.16868			332	5.07464	2.38833	1.09863	7.80682	4.09211	1.48964			332	2.92969	0.641921	4.45822	3.88251	1.27619	2.81292	1.65021	1.95821	11.0848	3.41052	1.04238
334	6.46973	8.64202	8.71277	2.96316	4.67682	1.28581	1.83105	1.92816	4.56369	1.07853			334	4.60538	5.85938	2.21558	4.41197	1.41301	2.68936	3.74349	12.4331	4.67141	1.21796			334	5.16183	2.78639	1.28937	7.97715	4.30368	1.46114			334	2.41089	0.684015	4.67052	3.89947	1.46114	1.99028	1.13028	1.75476	10.2382	3.13772	0.985765
336	7.32422	8.14264	7.79724	2.81549	4.21143	1.2207	2.56856	1.64379	4.46551	1.01424			336	4.49441	6.71387	2.2583	4.46429	1.45481	2.04086	2.84831	11.5967	4.48394	1.18208			336	4.58636	2.30872	1.08337	7.76424	3.93567	1.4681			336	2.74658	0.641921	4.21939	3.79774	1.59061	2.28218	1.31113	1.44958	10.6516	3.18786	1.01198
338	6.9987	8.35072	8.91113	2.54969	4.79889	1.44857	2.77201	1.60911	4.67985	1.07526			338	4.5388	7.8125	2.29492	4.48172	1.35448	2.00272	3.74349	11.7549	4.74794	1.22902			338	5.37109	2.62717	0.999451	7.32422	4.08048	1.40808			338	2.41089	0.789248	4.19285	4.13683	1.70159	2.89254	1.24331	1.80562	11.1832	3.3729	1.05326
340	8.74837	8.42008	8.92639	2.89425	4.85229	1.55436	3.15348	1.7825	5.04147	1.12727			340	3.90625	7.44629	2.33765	4.43813	1.46317	2.34604	2.80762	11.7549	4.56251	1.21706			340	4.01088	2.1495	1.28174	7.35261	3.69868	1.34444			340	2.2583	1.11547	6.26274	4.25551	1.35017	2.81292	1.08507	2.79744	10.4744	3.60134	1.02334
342	8.05664	8.36459	8.30078	2.60876	4.47083	1.40788	3.22978	1.86573	4.78812	1.06056			342	4.76074	6.68335	2.35596	4.50788	1.21234	3.4523	2.36003	12.0262	4.66985	1.21184			342	4.02832	2.20257	1.13678	8.44556	3.95331	1.61203			342	2.16675	1.03128	4.61744	3.74688	2.23796	2.38833	1.13028	1.67847	10.8485	3.31621	1.01817
344	10.8643	9.0443	7.91931	3.05176	4.96674	1.39974	2.31425	1.85186	5.17653	1.28729			344	5.10476	6.62231	2.36816	4.79562	1.24579	1.8692	2.76693	12.0714	4.60552	1.24755			344	4.84794	1.48607	1.09863	8.19007	3.90568	1.65776			344	2.7771	0.999714	4.299	4.00119	1.47964	2.62717	1.24331	1.57674	9.66718	3.18567	0.900955
346	11.0677	9.36335	8.65173	2.72689	4.32587	1.44857	2.89917	1.56749	5.25635	1.35607			346	4.31685	7.08008	2.2522	4.86537	1.26251	2.67029	2.64486	12.727	4.72739	1.31141			346	5.21415	2.57409	1.32751	7.33841	4.11354	1.34607			346	3.63159	0.799771	5.12165	4.00119	1.72008	1.67183	2.17014	1.6276	10.6319	3.4862	1.0058
348	10.0911	9.19689	8.5907	2.76627	4.53186	1.25326	2.64486	1.62992	5.08811	1.28461			348	4.41673	7.78198	2.27051	4.97001	1.25415	2.13623	3.37728	11.5515	4.71979	1.21448			348	4.16783	1.80452	0.953674	8.14748	3.76838	1.61026			348	3.17383	0.947097	4.90935	4.15378	2.10849	1.69837	1.85366	2.16166	11.4195	3.60286	1.06291
350	10.2539	8.82235	8.01086	2.80565	4.28772	1.34277	2.33968	1.57443	4.92967	1.25819			350	4.28356	8.20923	2.2522	5.14439	1.41301	2.68936	2.64486	11.5967	4.77916	1.23322			350	5.03976	2.41487	0.946045	7.52294	3.9809	1.45287			350	2.53296	0.789248	4.32553	4.39114	1.38716	1.91067	1.83105	1.50045	11.3998	3.34089	1.09107
352	8.6263	8.15652	7.87354	2.73674	4.15802	1.09863	2.56856	1.74089	4.6199	1.09972			352	4.62757	10.8032	2.27051	4.8305	1.28759	1.85013	1.99382	11.7097	4.92163	1.45697			352	5.61523	1.72491	1.09863	7.18228	3.90526	1.48026			352	2.59399	0.862911	4.24592	3.98424	1.47964	1.85759	1.71803	2.23796	11.0257	3.334	1.03079
354	10.7422	7.89296	8.27026	2.63829	4.62341	1.20443	2.61943	1.75476	4.96822	1.25538			354	4.32795	9.8877	2.18506	4.50788	1.31267	1.75476	2.36003	11.0089	4.66812	1.32773			354	5.00488	2.1495	1.00708	7.28164	3.86077	1.41667			354	2.10571	1.12599	4.43168	4.0351	1.73858	1.9372	1.6276	1.42415	11.4392	3.31836	1.08543
356	8.74837	8.14264	8.39233	3.05176	4.02069	1.40788	3.05176	1.56749	4.79787	1.10411			356	4.5055	10.3455	2.19727	4.46429	1.26251	1.64032	1.99382	11.0315	4.68009	1.38032			356	4.70843	1.77798	1.13678	8.00554	3.90718	1.57181			356	1.95312	0.978667	4.19285	4.39114	1.29469	2.01681	2.10232	1.44958	11.2817	3.29565	1.07641
358	10.2539	6.50579	7.88879	3.05176	4.06647	1.18001	2.26339	1.63685	4.60587	1.15688			358	4.37234	10.3455	2.11182	4.43813	1.1789	2.26974	3.13314	11.5515	4.92512	1.37532			358	3.69699	2.38833	1.04523	7.57971	3.67757	1.40886			358	2.10571	0.726108	5.70546	4.15378	1.92353	1.75144	1.51458	2.28882	10.7107	3.43112	1.03972
360	9.76562	6.17287	8.31604	2.95331	4.11987	1.2207	2.1108	1.60217	4.53268	1.137			360	4.42782	10.4675	2.48413	4.67355	1.42137	2.05994	3.09245	11.0541	4.96012	1.32475			360	4.08064	2.97215	1.15967	7.46616	3.91965	1.32662			360	2.96021	0.631398	4.82974	4.30637	1.47964	1.9372	1.37894	1.16984	11.1438	3.31524	1.0898
362	10.4167	6.22836	7.58362	2.90409	3.86047	1.17188	2.05994	1.60217	4.4784	1.16342			362	4.59428	10.437	2.22168	4.55148	1.12873	2.67029	2.889	11.0768	4.94615	1.33169			362	3.88881	2.44141	1.14441	7.70746	3.79552	1.41933			362	2.41089	0.768201	6.47503	4.42505	1.77557	2.01681	1.10768	1.60217	12.4039	3.66504	1.2466
364	9.8877	6.61677	7.87354	2.75643	4.24957	1.26139	2.44141	1.62298	4.58872	1.12483			364	4.5166	11.2915	2.4353	4.49044	1.55514	1.96457	3.45866	11.4158	5.14101	1.40783			364	5.03976	2.04335	1.13678	7.39519	3.90377	1.43172			364	2.50244	0.915527	4.90935	3.74688	1.68309	1.53915	1.06246	1.88192	12.6993	3.43779	1.23614
366	8.38216	5.88157	7.90405	2.60876	4.05884	1.61947	2.56856	1.57443	4.32473	0.969365			366	4.98269	10.4065	2.20947	4.32478	1.00332	2.70844	2.80762	11.122	4.9456	1.34196			366	5.23158	2.09642	1.19781	8.41717	4.23575	1.64017			366	2.16675	0.820818	5.28087	3.79774	1.68309	1.91067	1.26591	2.00907	12.1086	3.44928	1.17462
368	8.66699	5.9648	7.62939	2.89425	4.0741	1.44043	2.08537	1.69927	4.30683	0.988672			368	5.00488	10.1624	2.17285	4.44685	1.2207	2.13623	3.58073	10.7151	4.92996	1.28151			368	4.67355	2.25565	1.13678	8.01974	4.02143	1.52345			368	2.10571	0.757678	4.13978	3.83165	1.6646	1.83105	1.58239	1.60217	13.7624	3.47528	1.33712
370	8.13802	6.24223	7.47681	2.95331	4.00543	1.25326	2.64486	1.76863	4.31032	0.934171			370	4.88281	10.1624	2.45972	4.52532	1.35448	2.30789	3.2959	11.5289	5.06467	1.33139			370	5.49316	2.33526	1.12915	7.28164	4.0598	1.41414			370	2.2583	0.936574	3.44981	3.69602	1.49814	2.28218	1.28852	1.90735	12.8568	3.35263	1.22715
372	8.99251	5.56252	7.84302	3.01238	3.8681	1.25326	2.00907	1.82412	4.29562	1.02301			372	4.5055	10.2234	2.13013	4.62123	1.07857	2.04086	3.7028	11.0315	4.91675	1.32247			372	5.58036	2.04335	1.31226	8.03393	4.24247	1.57023			372	2.16675	0.98919	3.07829	3.79774	1.84955	1.99028	1.51458	2.82288	13.8806	3.56554	1.32009
374	8.09733	5.9648	8.23975	2.42172	4.10461	1.20443	2.84831	1.92122	4.35027	0.97786			374	4.23917	9.82666	2.20947	4.54276	1.37956	1.9455	3.33659	10.602	4.76022	1.25286			374	5.49316	1.6453	1.17493	8.63009	4.23587	1.75524			374	1.86157	1.27332	3.18444	3.89947	1.72008	1.72491	1.6276	1.78019	12.6205	3.29912	1.19898
376	8.58561	5.70124	8.08716	2.91394	3.75366	1.29395	2.74658	1.63685	4.33987	0.994266			376	4.63867	11.3525	2.09961	4.37709	1.25415	2.82288	3.82487	11.0315	5.17517	1.37227			376	6.17327	1.16763	1.92261	7.66488	4.2321	1.58842			376	2.0752	0.694538	2.94561	3.78079	1.38716	2.20257	1.42415	1.7039	13.4671	3.29789	1.30674
378	9.92839	5.35445	8.08716	2.42172	3.99017	1.18815	2.54313	1.90735	4.42756	1.11038			378	5.09366	12.97	2.30713	4.47301	1.3712	2.09808	2.92969	10.9185	5.27016	1.53083			378	6.45229	1.80452	1.12152	8.21845	4.3992	1.73871			378	2.16675	0.662968	3.26405	3.91642	2.20096	1.99028	1.87627	3.02633	13.349	3.60589	1.25712
380	10.0505	5.25735	8.46863	2.53985	3.64685	1.17188	2.77201	1.73395	4.45512	1.14422			380	5.20463	11.0779	2.36206	4.42069	1.39628	1.96457	2.03451	11.5289	4.99869	1.45016			380	5.68499	1.61876	1.25885	7.3668	3.98235	1.5099			380	2.0752	0.799771	2.75985	4.13683	1.42415	1.77798	1.31113	2.39054	12.9355	3.29011	1.24835
382	9.48079	5.8677	7.76672	2.78596	3.87573	1.34277	2.77201	1.84493	4.46708	1.04031			382	4.71635	12.6648	2.28271	4.63867	1.37956	2.32697	2.72624	11.0089	5.21803	1.50802			382	5.71987	1.32685	1.31989	8.26104	4.15691	1.71621			382	2.44141	0.694538	3.13137	3.76383	1.84955	2.09642	1.42415	2.41597	13.6049	3.49135	1.29895
384	11.1084	5.7706	7.64465	2.59892	3.87573	1.30208	2.97546	1.50507	4.59761	1.1992			384	5.11586	12.8479	2.30713	4.64739	1.48825	2.28882	3.13314	11.4384	5.40837	1.53599			384	6.06864	1.85759	1.41144	8.13329	4.36774	1.63587			384	1.80054	0.673491	2.70678	4.25551	1.73858	2.1495	1.51458	2.36511	13.4277	3.40353	1.29481
386	10.6201	5.46542	7.47681	2.60876	3.8681	1.11491	3.15348	1.62298	4.49132	1.13934			386	5.18244	14.679	2.28271	4.69099	1.24579	2.26974	2.19727	10.8055	5.41917	1.70459			386	5.85938	2.52102	1.50299	7.65069	4.38352	1.43233			386	1.86157	0.715585	2.62717	3.64516	1.6646	2.06989	1.76324	2.56856	12.148	3.2293	1.14653
388	12.3291	5.11863	8.7738	2.51032	3.88336	1.22884	2.41597	1.77557	4.75445	1.37654			388	4.9383	13.5803	2.20337	4.62123	1.29595	2.13623	3.7028	10.8507	5.41611	1.56916			388	5.42341	1.9372	1.30463	7.93457	4.14995	1.55288			388	2.7771	1.36803	3.60904	3.54343	2.29344	2.6537	1.1981	1.85649	12.5614	3.54008	1.16278
390	10.3353	5.38219	8.17871	2.56938	3.74603	1.14746	2.77201	1.58137	4.46406	1.15964			390	5.19354	15.0146	2.37427	4.65611	1.46317	2.34604	2.4821	11.1898	5.58996	1.73502			390	5.99888	1.85759	1.38092	8.17587	4.35332	1.64275			390	1.83105	0.715585	3.31713	3.88251	2.08999	2.25565	1.31113	2.77201	12.6402	3.42392	1.19645
392	17.7409	4.3002	7.49207	2.54969	3.76129	1.36719	2.77201	1.91428	5.2372	1.90664			392	4.76074	17.0288	2.4292	4.62995	1.15382	2.2316	2.15658	11.2124	5.70038	1.96608			392	6.06864	2.68024	1.25122	7.70746	4.42689	1.48866			392	2.19727	0.820818	2.68024	3.88251	2.0715	1.6453	1.42415	2.67029	13.1324	3.39161	1.25194
394	9.35872	4.53602	8.10242	2.7958	3.57056	1.2207	3.12805	1.64379	4.29451	1.04148			394	4.5166	14.74	2.47803	4.15911	1.46317	3.07083	2.72624	10.8507	5.50058	1.66702			394	6.17327	2.06989	1.25885	7.26744	4.19236	1.48578			394	2.44141	1.06285	3.18444	4.23855	1.84955	1.9372	1.40155	4.34875	12.2267	3.63234	1.14257
396	9.35872	4.64699	7.98035	2.69736	4.11224	1.31022	3.0009	1.83105	4.36723	1.02191			396	4.9383	14.3127	2.19727	4.57764	1.68056	2.65121	2.84831	11.3254	5.56643	1.65402			396	5.68499	2.49448	1.27411	7.28164	4.1838	1.38955			396	1.89209	0.905004	2.94561	4.40809	2.18247	1.99028	1.01725	5.23885	12.1873	3.64078	1.17228
													398	4.84952	16.4185	2.12402	4.59508	1.50498	2.78473	2.03451	11.3706	5.71024	1.89492			398	5.61523	2.41487	1.43433	7.87779	4.33556	1.48018			398	1.61743	1.03128	2.78639	4.40809	2.21946	2.17604	1.80845	3.94185	12.9158	3.65609	1.21255
													400	5.42658	16.6016	2.14844	4.94385	1.40464	3.39508	3.05176	11.235	6.02586	1.85382			400	6.43485	1.45954	1.49536	8.3462	4.43399	1.75099			400	1.92261	1.38908	2.54755	3.96729	1.92353	2.38833	1.40155	3.17891	12.8764	3.51059	1.20309
													402	5.23793	19.928	2.17896	4.53404	1.63039	2.34604	3.37728	10.9411	6.27172	2.21263			402	5.68499	1.35339	1.54877	8.41717	4.25108	1.71054			402	2.13623	0.768201	2.54755	4.40809	2.21946	1.83105	1.49197	2.72115	12.7583	3.43134	1.21216
													404	5.54865	20.752	2.2522	4.38581	1.49662	3.14713	2.68555	11.0089	6.4096	2.3041			404	6.99289	2.91907	1.02234	8.38879	4.83077	1.71981			404	2.31934	0.747154	2.46794	4.13683	1.88654	2.09642	1.92148	2.03451	12.5417	3.35022	1.1856
													406	5.59304	20.813	2.29492	4.3335	1.33776	2.67029	3.01107	10.6698	6.34043	2.30837			406	6.85338	1.96374	1.01471	8.09071	4.48063	1.75618			406	2.38037	0.694538	2.89254	4.71327	1.88654	2.54755	2.19274	1.83105	12.5221	3.51785	1.18066
													408	5.50426	20.4773	2.29492	4.35965	1.15382	3.8147	2.11589	11.9584	6.45986	2.32639			408	5.5106	1.59222	1.37329	7.39519	3.96783	1.4861			408	2.0752	0.736631	2.99868	3.98424	1.83105	1.83105	2.12493	2.67029	12.8961	3.46091	1.21664
													410	5.37109	20.4163	2.22168	20.4904	1.27087	4.36783	2.4821	10.8055	8.42821	2.8199			410	7.41141	1.85759	1.44196	7.87779	4.64719	1.73525			410	2.7771	0.778724	2.54755	4.39114	1.70159	1.91067	1.85366	2.46684	12.6402	3.45194	1.19425
													412	5.22683	21.2097	2.44751	24.8152	1.55514	3.83377	2.19727	10.602	8.98593	3.23671			412	6.95801	1.9372	1.47247	7.43777	4.45136	1.59156			412	2.28882	0.620875	2.52102	3.8147	1.97902	2.06989	1.85366	3.0009	12.2464	3.37725	1.14562
																										414	6.60924	1.99028	1.45721	7.8494	4.47653	1.61303			414	1.86157	0.883957	2.52102	4.76413	1.86805	1.96374	1.98929	2.74658	13.4671	3.56283	1.28704
																										416	5.96401	1.69837	1.24359	7.43777	4.08594	1.54222			416	1.86157	0.852388	2.6537	3.88251	1.83105	1.99028	2.48662	2.95003	12.2858	3.42155	1.14313
																										418	5.70243	2.49448	1.25122	7.92038	4.34213	1.51717			418	1.77002	0.799771	2.28218	3.89947	1.99751	2.28218	1.2207	2.72115	13.1718	3.34942	1.26276
																										420	5.09208	2.6537	1.13678	7.94876	4.20783	1.48949			420	2.19727	0.799771	2.33526	4.39114	1.96052	1.91067	1.42415	2.41597	12.8371	3.36354	1.22776
																										422	7.32422	1.75144	1.24359	8.27523	4.64862	1.83255			422	2.0752	0.926051	2.41487	4.40809	2.053	1.69837	1.40155	3.20435	13.0143	3.46619	1.24163
																										424	6.62667	2.33526	1.3504	7.79263	4.52624	1.58028			424	2.04468	0.905004	3.39674	4.18769	1.70159	2.28218	1.42415	2.69572	12.3252	3.44032	1.15986
																										426	8.09152	1.72491	1.31989	8.13329	4.8174	1.90419			426	1.77002	0.789248	3.34367	4.47591	1.77557	2.1495	1.44676	4.73022	12.2661	3.63855	1.16974
																										428	6.80106	2.30872	1.44196	7.59391	4.53641	1.55497			428	1.98364	0.894481	2.57409	4.08596	1.60911	2.30872	1.53718	4.29789	11.5573	3.4276	1.08427
																										430	7.02776	1.88413	1.44958	8.43137	4.69821	1.77567			430	2.04468	0.673491	3.15791	4.10292	2.42291	2.06989	1.87627	5.62032	11.2817	3.69445	1.06157
																										432	6.60924	1.91067	1.37329	8.20426	4.52436	1.69924			432	2.01416	0.862911	2.97215	3.96729	2.20096	2.28218	2.03451	5.23885	11.2817	3.65052	1.04317
																										434	6.97545	1.80452	1.4801	7.8636	4.53092	1.67887			434	3.08228	1.24175	2.6537	3.86556	2.10849	2.30872	1.49197	3.50952	11.2423	3.50047	1.01005
																										436	7.06264	2.06989	1.44958	8.50234	4.77111	1.76782			436	1.95312	1.01024	2.30872	4.18769	1.96052	2.30872	1.53718	3.25521	11.4392	3.32895	1.06035
																										438	6.26046	2.75985	1.4801	8.19007	4.67262	1.5477			438	2.28882	0.98919	2.30872	4.17074	1.99751	2.30872	1.6276	2.46684	11.5376	3.29953	1.06804
																										440	6.15583	1.83105	1.57928	8.3604	4.48164	1.66576			440	2.56348	1.14704	3.13137	3.6282	2.42291	2.97215	1.58239	2.23796	11.1045	3.42111	0.993355
																										442	7.18471	1.77798	1.49536	8.37459	4.70816	1.79081			442	2.65503	0.862911	2.28218	4.15378	1.97902	3.31713	1.6276	1.90735	11.7542	3.39324	1.09289
																										444	6.57436	2.09642	1.41907	8.92817	4.7545	1.80097			444	2.99072	0.926051	1.88413	3.8147	1.81256	4.21939	1.28852	2.21252	11.4982	3.4052	1.07625
																										446	6.99289	1.96374	1.57166	9.24044	4.94218	1.89103			446	2.92969	0.957621	2.25565	3.76383	2.60787	4.48476	1.1981	2.67029	11.9708	3.64873	1.10375
																										448	6.48717	2.22911	1.47247	8.74364	4.7331	1.73356			448	3.02124	0.789248	2.73331	3.45866	2.01601	4.56437	1.74063	2.84831	12.0889	3.69563	1.10834
																										450	7.13239	2.81292	1.41907	8.61589	4.99507	1.71338			450	2.65503	0.841864	2.6537	3.83165	2.27495	4.06016	1.53718	2.95003	10.6516	3.49513	0.955401
																										452	7.18471	2.09642	1.24359	8.843	4.84193	1.87045			452	1.67847	0.799771	2.52102	3.37389	3.32919	3.31713	1.10768	3.12805	11.8329	3.45424	1.09878
																										454	7.91713	2.06989	1.60217	8.70106	5.07256	1.87788			454	2.10571	0.905004	2.09642	3.98424	2.29344	2.60063	2.10232	3.07719	10.0216	3.24295	0.891439
																										456	7.42885	2.04335	1.5564	9.01333	5.01048	1.88427			456	1.64795	0.694538	2.97215	3.52648	3.58813	2.22911	1.69542	2.5177	12.1873	3.45098	1.13574
																										458	7.91713	1.77798	1.7395	8.75784	5.04811	1.90687			458	1.46484	0.778724	2.1495	3.78079	2.4599	1.85759	1.51458	2.36511	11.7936	3.1294	1.11807
																										460	8.3531	2.6537	1.73187	8.44556	5.29606	1.80163			460	1.80054	0.662968	3.13137	3.71297	2.92229	1.99028	1.71803	2.9246	11.0257	3.32097	1.01095
																										462	8.54492	2.38833	1.47247	8.78622	5.29799	1.95386			462	1.98364	0.789248	1.91067	3.84861	2.29344	2.22911	2.62225	3.48409	10.8485	3.3344	0.985241
																										464	7.86482	2.49448	1.44958	8.85719	5.16652	1.86765			464	1.7395	0.862911	1.72491	3.76383	2.4599	2.33526	2.07972	3.12805	11.7542	3.31647	1.09098
																										466	8.19615	2.54755	1.53351	8.51653	5.19844	1.83609			466	1.89209	0.799771	1.99028	3.47561	2.70034	1.77798	2.73528	3.61125	11.1241	3.34519	1.01564
																										468	8.0392	2.04335	1.38092	8.99914	5.11565	1.97939			468	2.0752	0.799771	3.29059	4.00119	3.19972	1.67183	4.67936	3.20435	12.8764	3.97761	1.18082
																										470	8.2659	2.73331	1.6098	9.36819	5.4943	1.9451			470	2.16675	0.841864	3.02522	3.50952	3.58813	1.48607	5.6514	2.74658	12.1873	3.91143	1.13208
																										472	9.0332	1.83105	1.47247	9.35399	5.42268	2.17935			472	2.22778	0.947097	2.866	4.28942	1.99751	1.67183	5.01845	3.10262	9.94282	3.56261	0.902919
																										474	8.19615	1.99028	1.59454	9.73724	5.37955	2.09635			474	2.04468	1.24175	2.22911	3.66211	2.68185	2.06989	5.80964	3.96729	10.947	3.85036	0.996374
																										476	7.77762	2.68024	1.58691	8.87139	5.22904	1.81483			476	2.28882	0.831341	2.06989	3.74688	4.34644	1.83105	8.36408	3.56038	10.3563	4.15502	1.0607
																										478	8.16127	2.33526	1.67084	9.43916	5.40163	1.98408			478	1.92261	0.757678	2.54755	3.71297	3.44016	2.22911	11.3254	4.1453	10.6516	4.52582	1.26879
																										480	8.64955	2.57409	1.57166	9.53852	5.58345	2.0452			480	2.34985	0.915527	2.46794	3.61125	4.01352	3.15791	10.2177	4.65393	10.3957	4.64259	1.12867
																										482	8.82394	1.85759	1.74713	9.41077	5.45986	2.11517
																										484	7.63811	2.04335	1.61743	9.29722	5.14903	1.94766
																										486	8.21359	2.60063	1.67084	9.72304	5.55202	2.00532
																										488	10.0098	2.09642	1.72424	9.63788	5.86708	2.28695
																										490	7.72531	2.3618	1.72424	9.14108	5.23811	1.87171
																										492	8.73675	2.01681	1.95312	10.4186	5.78131	2.21858
																										494	8.92857	2.17604	1.67084	10.0069	5.69559	2.19138
																										496	9.29478	2.62717	1.82343	9.29722	5.76065	2.04772
																										498	9.43429	3.82133	1.93024	9.3398	6.13141	1.91896
																										500	8.8065	2.91907	2.01416	9.46755	5.80182	1.93912
																										502	9.36454	2.75985	2.04468	9.3256	5.87367	2.00954
																										504	10.1842	2.70678	1.96838	9.31141	6.04268	2.15183
																										506	9.29478	2.1495	1.92261	9.92176	5.82216	2.19014
																										508	9.3471	2.25565	2.06757	8.85719	5.63188	2.00642
																										510	8.92857	2.52102	2.22778	9.72304	5.8501	2.01413
																										512	9.71331	2.38833	2.29645	9.52432	5.9806	2.10096
																										514	9.48661	2.12296	2.10571	9.76562	5.87023	2.16921
																										516	9.90513	2.94561	2.42615	9.29722	6.14353	2.00294
																										518	10.1318	2.57409	2.45667	10.305	6.3669	2.22409
																										520	9.95745	3.21098	2.39563	9.77982	6.33597	2.04669
																										522	10.2713	2.57409	2.42615	10.0921	6.34092	2.21799
																										524	9.50405	2.78639	2.388	10.2482	6.23167	2.11118
																										526	10.3062	2.22911	2.5177	9.87918	6.23305	2.23085
																										528	11.4223	2.20257	2.71606	10.3618	6.67568	2.44617
																										530	10.1318	2.52102	2.63214	10.305	6.3975	2.20641
																										532	10.4109	2.81292	2.83813	10.745	6.70173	2.23897
																										534	10.097	2.97215	2.69318	10.7876	6.63747	2.20196
																										536	9.59124	3.3702	2.53296	10.4895	6.49598	2.06166
																										538	9.87026	3.84787	2.76184	10.0921	6.64301	1.94052
																										540	11.1782	3.15791	2.63977	9.80821	6.69601	2.21259
																										542	11.1956	3.52942	2.85339	10.3192	6.9744	2.19577
																										544	11.0386	3.02522	3.37982	10.1631	6.90169	2.1444
																										546	10.376	3.10483	3.07465	9.87918	6.60866	2.03419
																										548	11.6664	2.57409	3.37982	10.6457	7.0665	2.37598
																										550	11.6839	3.71518	3.12042	10.4186	7.23451	2.22198
																										552	11.3874	2.91907	3.30353	10.305	6.97876	2.24515
																										554	11.4223	3.34367	3.43323	10.4186	7.15444	2.184
																										556	10.8468	3.18444	3.49426	10.745	7.06764	2.15356
																										558	11.0735	3.71518	3.51715	11.4405	7.4366	2.20737
																										560	11.8408	3.60904	3.74603	10.8586	7.51362	2.224
																										562	11.3874	3.21098	3.70789	11.0999	7.35154	2.25016
																										564	12.0501	4.48476	3.95203	11.3696	7.96411	2.16977
																										566	11.9455	3.15791	3.8681	11.5541	7.63139	2.3835
																										568	12.5384	3.05176	3.91388	10.3476	7.4629	2.34761
																										570	12.0326	3.68865	4.34875	11.2134	7.82087	2.20566
																										572	11.4746	3.98055	4.52423	11.1141	7.77337	2.03719
																										574	11.7711	3.07829	4.11987	11.185	7.53857	2.28751
																										576	11.4049	3.52942	4.21906	10.7876	7.48524	2.09335
																										578	11.1433	4.77666	4.37164	10.234	7.6314	1.77676
																										580	11.6141	3.79479	4.28009	10.7166	7.60141	2.06817
																										582	11.9978	3.42328	4.42505	10.7166	7.64068	2.17126
																										584	12.5209	2.91907	4.57001	10.7166	7.68166	2.32727
																										586	12.486	3.47635	4.76074	11.1141	7.9593	2.2504
																										588	12.5209	3.55596	4.91333	10.6882	7.91962	2.17785
																										590	13.4277	3.44981	4.86755	10.6882	8.10834	2.36567
																										592	13.1662	4.59091	4.74548	10.9012	8.35093	2.17614
																										594	13.3231	4.11324	4.82941	11.3554	8.40528	2.31114
																										596	13.4626	4.32553	4.80652	11.4547	8.51235	2.31706
																										598	13.0441	4.0867	5.21851	11.2986	8.41197	2.21162
																										600	13.5847	3.52942	5.09644	11.3838	8.39858	2.42246

## Sheet: Fig. S8ch
Fig. S8c		100 mV		VRAC-/- AQP4 @ 290 sec			TTYH1AQP4 @300 sec
		cell 1	cell 2	cell 3	cell 4	cell 5	cell 6	ave	sem
VRAC-/- AQP4		12.5718	3.12671	1.61307	2.03986	21.1525	27.8931	11.3995	4.54639
TTYH1AQP4		1.74805	7.73391	1.60911	1.09863	1.07422	17.5171	5.13017	2.7434
Fig. S8h		100 mV		Ca2+ @ 300 sec
		cell 1	cell 2	cell 3	cell 4	cell 5	cell 6	cell 7	cell 8	ave	sem
LRRC8-/- Ca2+		4.88281	18.0562	2.3337	17.2526	1.55979	15.4622	3.73535	18.158	10.1801	2.70125
TTYH1 Ca2+		5.7373	9.44658	8.10242	3.28802	4.42505	1.27767	2.23796	1.8588	4.54672	1.05931
TTYH2 Ca2+		4.19478	6.13403	2.12402	4.41197	1.57186	2.21252	3.78418	11.8001	4.52919	1.16447
TTYH3 Ca2+		4.08064	2.68024	1.01471	8.21845					3.99851	1.5399

## Sheet: Fig. S9a
LRRC8-/-
	cell1	cell2	cell3	cell4	cell5	cell6						cell1	cell2	cell3	cell4	cell5	cell6
time, sec	100mV	100mV	100mV	100mV	100mV	100mV	AVE	STD	SEM		time, sec	-100mV	-100mV	-100mV	-100mV	-100mV	-100mV	AVE	STD	SEM
0	2.92969	6.71387	2.34751	3.66211	6.71387	7.32422	4.94854	2.01547	0.82264		0	0.793457	0.784738	0.657302	0.528971	-0.0678168	0.261579	0.493038	0.338155	0.138023
2	2.38037	6.36509	2.25361	3.82487	6.64605	5.40597	4.47933	1.77469	0.724365		2	0.366211	1.39509	0.751202	0.610352	-0.678168	0	0.407448	0.704422	0.287519
4	2.44141	5.40597	2.06581	3.66211	4.74718	4.70843	3.83848	1.23591	0.504454		4	0.976562	2.17983	0.516451	1.2207	0.881619	-0.435965	0.889866	0.857707	0.350084
6	1.64795	4.27246	1.92495	2.80762	4.47591	5.0572	3.36435	1.30728	0.533582		6	0.549316	1.48228	0.375601	0.773112	0.610352	0.0871931	0.646309	0.471492	0.192446
8	2.2583	3.8365	1.83105	3.41797	3.11957	4.09807	3.09358	0.81225	0.331531		8	0.732422	0.871931	0.328651	0.528971	0.474718	0.523158	0.576642	0.194157	0.0792476
10	1.34277	3.7493	1.878	2.72624	3.66211	3.92369	2.88035	0.987199	0.402938		10	0.488281	1.48228	0.14085	0.528971	-0.0678168	-0.0871931	0.414229	0.58616	0.239249
12	1.28174	3.22614	1.92495	2.72624	3.52648	4.70843	2.899	1.10822	0.452335		12	0.549316	1.04632	0.375601	0.773112	-0.0678168	0.959124	0.605942	0.413963	0.168965
14	1.89209	3.05176	1.97191	2.64486	3.66211	3.66211	2.81414	0.716794	0.292569		14	0.976562	1.04632	0.281701	1.2207	-0.0678168	-0.0871931	0.561712	0.589407	0.240574
16	1.46484	2.70299	1.83105	2.40072	2.84831	3.22614	2.41234	0.601747	0.245611		16	0.549316	1.48228	0.563401	0.366211	-0.203451	0.0871931	0.474159	0.574539	0.234506
18	1.52588	2.70299	1.54935	2.36003	2.64486	3.48772	2.37847	0.685736	0.279892		18	0.732422	0.610352	0.375601	0.651042	0	0	0.394903	0.328089	0.133914
20	1.64795	2.26702	1.26765	1.99382	3.45866	3.31334	2.32474	0.811523	0.331234		20	1.0376	1.13351	0.375601	1.13932	0.406901	0.435965	0.754816	0.384118	0.156783
22	1.46484	2.96456	1.4085	1.91243	2.91612	4.79562	2.57702	1.17128	0.478074		22	0.732422	1.65667	0.281701	0.935872	0.0678168	0.435965	0.685074	0.568315	0.231965
24	1.2207	2.87737	1.5963	1.91243	2.98394	4.35965	2.49173	1.05143	0.429154		24	0.793457	1.56948	0.375601	0.488281	0.813802	-0.435965	0.600775	0.657127	0.268215
26	2.38037	2.00544	1.36155	2.40072	2.10232	4.01088	2.37688	0.807752	0.329695		26	1.28174	1.83105	0.798152	0.773112	0.949436	-0.0871931	0.924383	0.634427	0.25895
28	2.13623	3.31334	1.5963	2.36003	1.96669	3.13895	2.41859	0.616849	0.251775		28	0.671387	1.56948	1.17375	0.488281	1.01725	0.348772	0.878154	0.460359	0.187902
30	1.46484	2.35421	1.64325	1.79036	2.30577	3.92369	2.24702	0.817621	0.333723		30	0.915527	1.13351	0.516451	0.325521	0.542535	1.56948	0.833837	0.465106	0.189839
32	1.2207	2.00544	1.73715	2.15658	1.6276	2.79018	1.92294	0.487916	0.199149		32	0.671387	1.91825	0.845102	0.284831	1.2207	0.959124	0.983232	0.554134	0.226177
34	1.46484	2.00544	1.73715	1.34277	2.17014	2.44141	1.86029	0.386034	0.157565		34	0.610352	1.65667	0.563401	0.447591	1.08507	1.2207	0.930631	0.470295	0.191957
36	1.09863	2.61579	1.54935	1.58691	1.69542	3.13895	1.94751	0.699861	0.285658		36	1.40381	1.65667	0.657302	0.773112	1.49197	0.959124	1.157	0.41449	0.16918
38	1.89209	1.56948	1.6902	1.54622	1.89887	3.13895	1.95597	0.546913	0.22323		38	1.0376	0.959124	0.328651	1.01725	1.76324	1.2207	1.05443	0.462073	0.188601
40	1.09863	2.96456	1.83105	1.46484	2.10232	2.35421	1.96927	0.603884	0.246483		40	0.427246	1.04632	0.234751	0.732422	1.15289	1.48228	0.845984	0.469264	0.191536
42	1.28174	2.09263	1.83105	1.34277	1.55979	3.22614	1.88902	0.659329	0.269114		42	0.488281	1.74386	0.234751	0.447591	0.542535	0.784738	0.70696	0.537833	0.219524
44	1.2207	2.44141	1.36155	1.01725	1.76324	2.96456	1.79479	0.696337	0.284219		44	0.732422	0.784738	0.281701	0.447591	1.42415	1.04632	0.786154	0.411513	0.167965
46	1.89209	1.2207	1.6902	0.813802	2.03451	2.44141	1.68212	0.534123	0.218009		46	0.427246	1.13351	0.0939002	0.651042	0.678168	1.2207	0.700762	0.425132	0.173523
48	1.95312	2.00544	1.73715	1.34277	2.10232	2.09263	1.87224	0.265951	0.108551		48	1.28174	1.48228	0.798152	0.813802	0.881619	1.04632	1.05065	0.278622	0.113723
50	2.13623	1.39509	1.878	1.26139	2.03451	2.5286	1.8723	0.433526	0.176949		50	1.28174	1.04632	0.281701	0.528971	1.08507	1.3079	0.921949	0.420673	0.171703
52	1.95312	2.44141	1.36155	1.26139	2.64486	2.96456	2.10448	0.636516	0.259802		52	0.366211	1.65667	0.0469501	0.569661	1.6276	1.04632	0.885569	0.669905	0.273431
54	1.34277	2.09263	1.6902	1.30208	1.76324	2.35421	1.75752	0.376905	0.153839		54	1.0376	1.39509	0.657302	0.366211	0.949436	1.3079	0.952255	0.389954	0.159165
56	2.13623	2.00544	1.64325	1.09863	1.83105	2.44141	1.85934	0.420908	0.171799		56	1.52588	1.83105	0.469501	1.26139	1.2207	1.2207	1.25487	0.452684	0.184769
58	1.95312	2.00544	1.878	1.30208	1.42415	2.26702	1.80497	0.336373	0.137295		58	0.366211	1.74386	-0.14085	0.366211	1.28852	1.04632	0.778378	0.699848	0.285652
60	1.40381	2.00544	1.97191	1.26139	2.37359	2.17983	1.86599	0.401241	0.163772		60	0.183105	1.2207	-0.328651	0.284831	1.01725	1.56948	0.657786	0.723152	0.295164
62	1.40381	2.96456	1.45545	0.935872	1.42415	2.17983	1.72728	0.66237	0.270355		62	0.488281	1.83105	-0.0939002	0.447591	1.2207	2.44141	1.05586	0.955188	0.389873
64	1.52588	1.74386	1.5963	1.13932	1.35634	2.79018	1.69198	0.526555	0.21492		64	0.366211	1.04632	0.0469501	0.569661	1.01725	1.13351	0.69665	0.438936	0.179158
66	1.77002	2.44141	1.5024	1.26139	1.08507	2.35421	1.73575	0.513886	0.209749		66	0.366211	1.3079	-0.0939002	0.366211	1.08507	1.65667	0.781359	0.670287	0.273586
68	1.40381	2.5286	1.83105	1.26139	1.89887	2.87737	1.96685	0.574798	0.234612		68	0.366211	1.39509	0.14085	0.773112	0.813802	1.83105	0.886687	0.631772	0.257866
70	1.34277	1.74386	1.3146	1.58691	1.35634	2.17983	1.58739	0.30635	0.125041		70	0.671387	1.2207	-0.328651	0.732422	1.2207	1.39509	0.818609	0.632613	0.258209
72	1.40381	1.74386	1.73715	0.895182	1.28852	2.35421	1.57046	0.45376	0.185208		72	0.854492	2.09263	0.281701	0.854492	0.949436	2.79018	1.30382	0.93868	0.383134
74	1.58691	2.26702	1.83105	1.13932	1.08507	2.61579	1.7542	0.557528	0.227563		74	0.488281	1.39509	-0.0469501	0.691732	1.35634	1.74386	0.938058	0.673256	0.274799
76	1.09863	1.74386	1.6902	0.773112	1.2207	2.87737	1.56731	0.674917	0.275476		76	0.671387	1.13351	-0.0939002	0.488281	1.08507	2.70299	0.997889	0.947803	0.386858
78	1.64795	2.79018	1.6902	1.13932	2.03451	2.26702	1.9282	0.520675	0.212521		78	0.427246	1.39509	-0.281701	1.05794	1.15289	1.48228	0.872291	0.676516	0.276129
80	1.40381	1.3079	1.878	0.976562	1.08507	2.96456	1.60265	0.67292	0.274661		80	0.244141	0.959124	-0.281701	1.54622	0.745985	1.56948	0.797208	0.728861	0.297494
82	1.52588	1.48228	1.7841	1.05794	1.2207	2.09263	1.52726	0.342023	0.139601		82	0.610352	0.697545	-0.422551	0.813802	0.813802	1.65667	0.694936	0.664699	0.271306
84	1.83105	2.00544	1.54935	1.46484	1.49197	2.79018	1.85547	0.461013	0.188168		84	0.244141	1.2207	0.0469501	0.732422	1.01725	0.959124	0.703432	0.463506	0.189186
86	1.34277	2.35421	1.73715	0.854492	1.35634	2.17983	1.63747	0.515872	0.21056		86	0.366211	1.13351	0.234751	0.895182	0.881619	1.48228	0.832259	0.467738	0.190914
88	1.46484	2.5286	1.4085	0.895182	1.69542	2.35421	1.72446	0.562584	0.229626		88	1.09863	0.871931	-0.281701	0.895182	1.28852	1.48228	0.892475	0.6207	0.253347
90	1.46484	1.2207	1.7841	0.854492	1.89887	2.96456	1.69793	0.664032	0.271033		90	0.427246	1.65667	0.610352	0.406901	0.949436	1.91825	0.994808	0.649373	0.26505
92	1.77002	2.61579	1.83105	1.01725	1.55979	2.26702	1.84349	0.507368	0.207089		92	0.488281	1.48228	0.14085	0.244141	0.881619	1.91825	0.859237	0.713053	0.291042
94	1.70898	2.35421	1.92495	1.58691	1.15289	2.17983	1.81796	0.395294	0.161344		94	1.34277	1.74386	0.14085	0.284831	0.949436	2.61579	1.17959	0.931692	0.380283
96	1.34277	1.65667	1.5963	1.05794	2.17014	1.83105	1.60915	0.351463	0.143454		96	0.854492	1.74386	-0.0469501	0.447591	1.08507	1.39509	0.913192	0.647129	0.264134
98	1.70898	2.44141	1.4085	1.42415	1.96669	2.17983	1.85493	0.380387	0.15526		98	0.854492	1.3079	0.14085	0.203451	1.35634	1.13351	0.832756	0.541402	0.22098
100	1.70898	2.44141	1.6902	1.6276	1.42415	2.35421	1.87443	0.382238	0.156016		100	1.40381	1.48228	-0.234751	0.651042	0.949436	1.83105	1.01381	0.739473	0.301826
102	1.52588	2.09263	1.92495	0.976562	1.83105	2.35421	1.78422	0.439898	0.17955		102	1.15967	1.3079	-0.0939002	0.488281	0.949436	1.48228	0.882277	0.588348	0.240142
104	1.83105	1.65667	1.5963	0.773112	1.76324	2.09263	1.61884	0.409789	0.167261		104	1.46484	1.48228	0.563401	0.488281	1.2207	2.17983	1.23322	0.634901	0.259143
106	1.89209	1.83105	2.15971	0.854492	1.42415	2.44141	1.76715	0.512999	0.209387		106	1.0376	1.39509	0.328651	0.569661	1.49197	1.74386	1.09447	0.554117	0.22617
108	1.52588	3.05176	1.83105	0.691732	1.42415	2.00544	1.755	0.712107	0.290656		108	0.793457	1.48228	0.704252	0.976562	1.69542	1.3079	1.15998	0.39702	0.162049
110	1.28174	2.26702	1.5963	0.651042	1.55979	1.91825	1.54569	0.505296	0.206243		110	0.671387	1.48228	0.375601	0.651042	0.881619	1.65667	0.9531	0.506805	0.206859
112	1.0376	1.91825	1.64325	0.976562	1.49197	2.26702	1.55578	0.456978	0.186522		112	0.854492	1.3079	0.0939002	0.732422	1.15289	2.26702	1.0681	0.722423	0.294866
114	1.64795	1.91825	1.54935	1.09863	1.83105	2.17983	1.70418	0.337141	0.137608		114	1.34277	0.435965	0.234751	0.610352	1.08507	1.39509	0.850667	0.490427	0.200174
116	1.2207	3.22614	1.36155	1.18001	2.30577	2.44141	1.95593	0.760198	0.310285		116	1.46484	0.523158	0.516451	1.30208	0.678168	0.871931	0.892773	0.404851	0.165245
118	1.0376	1.91825	1.5024	1.26139	1.69542	2.26702	1.61368	0.407156	0.166186		118	1.34277	2.00544	0.1878	1.05794	0.542535	0.871931	1.0014	0.635153	0.259246
120	1.28174	1.74386	1.3146	1.05794	2.17014	2.17983	1.62469	0.438723	0.17907		120	0.976562	0.697545	-0.14085	0.976562	0.678168	1.2207	0.734782	0.474206	0.193554
122	1.83105	2.00544	1.64325	0.854492	1.83105	2.00544	1.69512	0.39558	0.161461		122	1.0376	1.04632	-0.234751	0.895182	0.745985	1.39509	0.814237	0.557266	0.227455
124	1.34277	1.91825	1.83105	0.773112	1.42415	2.44141	1.62179	0.522911	0.213433		124	0.488281	2.26702	0.328651	1.54622	1.01725	0.784738	1.07203	0.725503	0.296124
126	1.70898	1.83105	1.7841	1.38346	2.37359	2.61579	1.9495	0.417019	0.170212		126	0.976562	0.697545	0	0.813802	0.610352	0.871931	0.661699	0.34878	0.142359
128	2.01416	2.61579	2.11276	1.54622	2.23796	2.96456	2.24858	0.44987	0.18362		128	0.671387	0.697545	0.375601	1.09863	0.813802	0.523158	0.696688	0.248647	0.101488
130	1.46484	2.70299	1.64325	1.13932	2.10232	3.05176	2.01741	0.678658	0.277003		130	0.427246	2.17983	0.0939002	0.366211	0.542535	0.959124	0.761474	0.749976	0.306113
132	1.95312	1.65667	1.64325	1.18001	1.35634	2.35421	1.6906	0.384085	0.156769		132	0.671387	2.09263	-0.1878	0.284831	0.474718	0.959124	0.715815	0.776814	0.317067
134	1.95312	2.26702	1.5963	1.38346	1.83105	2.70299	1.95566	0.433497	0.176938		134	0.610352	1.74386	0.469501	0.203451	0.881619	0.959124	0.811318	0.533508	0.217758
136	2.01416	1.13351	2.01886	1.42415	2.10232	2.70299	1.89933	0.504449	0.205898		136	0.427246	1.48228	0.516451	0.854492	0.881619	0.784738	0.824471	0.371786	0.15175
138	1.52588	1.2207	1.83105	1.05794	1.6276	3.57492	1.80635	0.830878	0.339134		138	0.427246	0.784738	-0.0469501	0.528971	1.15289	1.56948	0.736061	0.56957	0.232478
140	1.2207	2.5286	1.7841	0.691732	1.35634	2.61579	1.69954	0.694833	0.283605		140	0.610352	1.2207	0.0939002	0.569661	0.813802	2.35421	0.943772	0.781836	0.319117
142	1.52588	1.2207	1.3146	1.70898	1.83105	2.79018	1.7319	0.517722	0.211315		142	0.854492	1.3079	0	0.651042	1.15289	0.697545	0.77731	0.459359	0.187493
144	1.28174	1.3079	2.30056	0.813802	1.89887	3.13895	1.7903	0.76767	0.313335		144	0.671387	0.959124	0.0939002	0.569661	1.42415	0.871931	0.765026	0.442922	0.180784
146	1.77002	2.35421	1.3146	0.732422	1.28852	2.96456	1.73739	0.739108	0.301677		146	0.366211	0.871931	0.0469501	0.528971	0.881619	0.784738	0.58007	0.331833	0.135442
148	1.58691	2.26702	1.64325	0.691732	1.83105	2.70299	1.78716	0.623391	0.254445		148	0.305176	2.09263	0.0469501	0.651042	0.949436	1.65667	0.950318	0.790654	0.322716
150	2.0752	2.00544	1.7841	0.935872	2.23796	2.87737	1.98599	0.578776	0.236235		150	0.793457	1.3079	0.1878	0.488281	1.01725	1.39509	0.864963	0.470312	0.191964
152	1.52588	1.91825	1.54935	1.01725	1.08507	2.70299	1.63313	0.566286	0.231137		152	0.427246	1.56948	0.328651	0.935872	1.42415	0.784738	0.911689	0.507272	0.20705
154	1.52588	2.17983	1.6902	1.2207	1.2207	2.26702	1.68406	0.41635	0.169939		154	0.366211	1.74386	0.1878	0.569661	0.949436	1.04632	0.810548	0.563778	0.230113
156	2.01416	1.83105	1.878	0.895182	1.6276	1.91825	1.69404	0.375932	0.153442		156	0.244141	0.871931	0.0469501	0.488281	0.949436	1.04632	0.607843	0.409845	0.167283
158	1.2207	2.17983	2.01886	0.895182	2.37359	2.61579	1.88399	0.618956	0.252635		158	0.305176	1.56948	0.375601	0.976562	1.01725	1.2207	0.910795	0.489647	0.199856
160	1.28174	1.91825	1.5963	1.26139	1.01725	1.65667	1.45527	0.29843	0.121808		160	1.28174	1.2207	-0.234751	0.732422	0.745985	1.48228	0.871397	0.620029	0.253073
162	1.58691	2.44141	1.3146	0.691732	2.10232	2.17983	1.71947	0.594058	0.242473		162	0.549316	1.48228	-0.234751	0.854492	0.745985	1.65667	0.842332	0.68236	0.278514
164	1.0376	2.26702	1.73715	1.66829	1.01725	1.83105	1.59306	0.442978	0.180808		164	0.488281	1.56948	0.281701	0.366211	0.949436	1.48228	0.856231	0.56832	0.231967
166	1.40381	2.17983	2.06581	1.01725	1.08507	1.48228	1.53901	0.444963	0.181617		166	0.915527	1.48228	-0.14085	0.813802	0.813802	1.04632	0.821813	0.533339	0.217689
168	1.83105	1.3079	1.64325	1.38346	1.15289	1.83105	1.52493	0.260435	0.1063		168	0.671387	1.48228	0.281701	0.366211	0.881619	1.2207	0.817317	0.473437	0.193239
170	1.34277	2.96456	1.5024	1.46484	1.08507	1.83105	1.69845	0.60778	0.248073		170	0.610352	2.00544	0.1878	0.366211	1.08507	0.871931	0.854467	0.651253	0.265818
172	1.46484	2.35421	1.5963	1.46484	1.15289	2.17983	1.70215	0.424045	0.17308		172	0.671387	0.610352	0.1878	0.976562	0.813802	1.48228	0.790364	0.429794	0.175426
174	1.64795	1.65667	1.4085	1.18001	1.08507	1.91825	1.48274	0.289398	0.118122		174	0.549316	1.13351	-0.14085	1.34277	1.2207	1.2207	0.887693	0.576492	0.235303
176	1.46484	1.91825	1.2207	1.18001	1.76324	2.70299	1.70834	0.518428	0.211603		176	1.64795	0.610352	-0.0469501	1.05794	0.813802	1.65667	0.956627	0.652031	0.266135
178	1.83105	2.61579	1.26765	0.935872	1.15289	2.44141	1.70744	0.642307	0.262166		178	0.549316	0.871931	-0.1878	0.773112	1.01725	2.61579	0.939934	0.924262	0.37725
180	1.46484	2.5286	1.5024	0.610352	1.08507	2.09263	1.54732	0.627253	0.256022		180	1.0376	0.435965	0.657302	0.569661	1.08507	2.17983	0.994237	0.6358	0.25951
182	1.77002	2.44141	1.54935	0.773112	1.2207	1.91825	1.61214	0.527169	0.215171		182	0.976562	1.48228	0.375601	0.813802	1.35634	3.13895	1.35726	0.958539	0.39124
184	2.56348	2.09263	1.5024	1.18001	1.6276	2.35421	1.88672	0.488744	0.199487		184	0.549316	1.65667	0.610352	0.732422	1.08507	1.65667	1.04842	0.506387	0.206689
186	1.64795	1.91825	1.54935	0.976562	1.69542	2.96456	1.79202	0.597877	0.244031		186	0.488281	1.04632	0	0.569661	0.745985	1.2207	0.678491	0.434101	0.177184
188	1.46484	1.56948	1.92495	0.854492	1.69542	2.26702	1.62937	0.433863	0.177087		188	0.732422	1.39509	0.1878	1.13932	1.08507	1.56948	1.0182	0.497257	0.202962
190	1.2207	2.5286	1.5963	0.854492	1.15289	2.44141	1.6324	0.640772	0.26154		190	0.793457	1.3079	0.328651	1.01725	0.678168	2.26702	1.06541	0.67405	0.275122
192	2.0752	2.00544	1.5024	1.2207	1.42415	2.26702	1.74915	0.384262	0.156842		192	0.366211	1.91825	0.0469501	1.01725	0.813802	1.74386	0.984388	0.740271	0.302151
194	1.15967	2.26702	1.878	1.13932	1.49197	2.61579	1.75863	0.550884	0.224851		194	1.28174	1.3079	0.469501	0.366211	1.08507	2.09263	1.10051	0.632103	0.258001
196	1.40381	1.04632	1.5024	1.46484	2.17014	2.35421	1.65695	0.455939	0.186097		196	0.854492	2.35421	-0.0939002	0.406901	1.01725	2.5286	1.17793	1.0536	0.430043
198	0.976562	1.2207	1.64325	1.46484	1.6276	2.17983	1.5188	0.376404	0.153634		198	0.671387	1.39509	-0.281701	0.610352	1.28852	1.91825	0.933649	0.769243	0.313977
200	1.28174	0.959124	1.83105	1.01725	1.83105	2.26702	1.53121	0.478696	0.195386		200	0.915527	1.13351	-0.234751	0.732422	1.6276	1.39509	0.928234	0.654255	0.267043
202	1.15967	1.56948	1.878	1.50553	2.30577	3.22614	1.94077	0.674137	0.275158		202	1.46484	1.13351	0.0469501	0.528971	0.949436	2.26702	1.06512	0.767662	0.313332
204	1.0376	2.00544	1.83105	0.976562	1.49197	2.17983	1.58708	0.460001	0.187756		204	1.09863	0.784738	-0.14085	0.488281	1.2207	3.13895	1.09841	1.11222	0.453968
206	1.2207	2.70299	2.11276	1.38346	1.42415	2.09263	1.82278	0.523779	0.213787		206	1.40381	0.697545	-0.234751	0.488281	1.89887	1.91825	1.02867	0.858746	0.350509
208	1.40381	1.2207	2.30056	0.813802	1.55979	2.96456	1.71054	0.716657	0.292513		208	0.976562	0.697545	-0.0939002	0.773112	1.08507	1.83105	0.878241	0.624349	0.254836
210	1.64795	1.48228	1.92495	0.569661	1.55979	2.44141	1.60434	0.561667	0.229252		210	1.0376	0.959124	-0.234751	0.610352	2.98394	2.5286	1.31414	1.21326	0.49521
212	1.52588	1.56948	2.01886	0.569661	1.55979	2.17983	1.57058	0.512524	0.209194		212	0.915527	2.00544	0.0469501	0.569661	1.2207	1.83105	1.09822	0.747398	0.30506
214	1.83105	2.35421	1.92495	0.976562	1.55979	2.17983	1.8044	0.44789	0.182812		214	0.244141	1.65667	-0.14085	0.854492	1.2207	1.39509	0.871707	0.697323	0.284622
216	1.0376	2.61579	2.06581	1.46484	1.6276	2.96456	1.9627	0.665439	0.271608		216	0.549316	1.2207	-0.0939002	0.569661	1.15289	2.44141	0.973346	0.863759	0.352555
218	1.52588	2.17983	1.64325	0.732422	2.10232	2.44141	1.77085	0.559971	0.22856		218	0.427246	1.13351	0.328651	1.54622	0.949436	3.05176	1.23947	0.996306	0.406656
220	1.28174	2.35421	2.01886	0.895182	2.44141	2.44141	1.90547	0.60531	0.247065		220	0.427246	2.09263	0.375601	0.610352	0.949436	2.26702	1.12038	0.846705	0.345594
222	1.0376	1.65667	2.01886	0.935872	1.42415	2.61579	1.61482	0.576982	0.235503		222	1.95312	0.959124	0.1878	1.01725	0.949436	1.74386	1.1351	0.635053	0.259205
224	1.34277	1.91825	1.73715	1.05794	1.55979	2.79018	1.73435	0.546189	0.222934		224	1.58691	1.13351	-0.328651	0.773112	0.745985	1.2207	0.855262	0.658274	0.268683
226	1.58691	1.74386	1.54935	1.13932	1.83105	2.35421	1.70079	0.364447	0.148754		226	0.915527	2.35421	-0.14085	0.366211	0.610352	2.35421	1.07661	1.04831	0.427881
228	1.2207	1.91825	1.5963	0.732422	1.76324	2.35421	1.59752	0.515316	0.210333		228	1.58691	1.56948	0.14085	0.325521	0.745985	1.56948	0.989704	0.670823	0.273805
230	1.89209	1.48228	1.73715	1.01725	1.69542	2.61579	1.74	0.479743	0.195814		230	0.976562	1.3079	0.469501	0.406901	1.08507	1.39509	0.94017	0.417229	0.170297
232	1.28174	1.56948	1.5024	1.05794	2.57704	2.5286	1.75287	0.589105	0.240451		232	0.671387	1.13351	0.0939002	0.610352	1.42415	1.56948	0.91713	0.558866	0.228109
234	1.52588	1.91825	2.01886	1.34277	1.35634	3.05176	1.86897	0.588963	0.240393		234	1.52588	1.39509	0.657302	0.325521	1.08507	1.2207	1.03493	0.45905	0.187367
236	0.976562	1.83105	1.5963	1.01725	1.76324	2.09263	1.54617	0.415054	0.16941		236	0.549316	0.697545	0.375601	0.528971	0.813802	1.74386	0.78485	0.493274	0.201337
238	0.854492	2.44141	1.73715	1.50553	1.35634	2.87737	1.79538	0.677432	0.276503		238	0.610352	0.348772	0.0469501	1.05794	1.2207	2.17983	0.910758	0.759013	0.309801
240	0.732422	1.83105	2.06581	1.46484	2.17014	2.96456	1.87147	0.681449	0.278142		240	0.732422	0.784738	0.0469501	0.854492	0.949436	2.09263	0.910112	0.662622	0.270458
242	0.854492	1.39509	1.6902	1.34277	2.30577	2.09263	1.61349	0.485074	0.19799		242	1.40381	0.959124	-0.0469501	1.01725	1.35634	1.56948	1.04317	0.583306	0.238084
244	1.58691	1.83105	1.45545	0.773112	1.83105	2.26702	1.6241	0.456985	0.186524		244	0.732422	1.04632	0.0939002	0.488281	1.01725	1.65667	0.83914	0.535326	0.218501
246	1.77002	2.26702	1.5024	0.773112	2.17014	2.35421	1.80615	0.548634	0.223932		246	1.09863	1.65667	0.469501	0.488281	1.49197	2.09263	1.21628	0.654132	0.266993
248	2.0752	3.05176	1.54935	0.732422	2.10232	2.17983	1.94848	0.701019	0.28613		248	0.732422	2.09263	0.0939002	0.488281	1.15289	1.39509	0.992535	0.710979	0.290195
250	1.15967	2.26702	1.5963	1.01725	1.96669	2.17983	1.69779	0.481611	0.196576		250	0.488281	0.523158	-0.0939002	0.651042	0.813802	2.35421	0.789433	0.825852	0.337082
252	1.34277	2.5286	1.45545	1.18001	1.28852	2.26702	1.67706	0.521544	0.212875		252	1.15967	0.784738	0.14085	1.38346	1.6276	1.2207	1.05284	0.525901	0.214654
254	1.46484	2.87737	1.97191	1.26139	1.15289	2.09263	1.80351	0.591189	0.241302		254	0.366211	0.784738	0.1878	1.34277	0.949436	0.697545	0.721417	0.413176	0.168643
256	1.2207	2.17983	1.6902	0.854492	1.15289	2.09263	1.53179	0.493063	0.20125		256	0.366211	1.83105	0.14085	1.2207	0.949436	1.2207	0.954826	0.619389	0.252812
258	1.52588	1.2207	1.5024	0.813802	1.28852	2.5286	1.47998	0.524386	0.214035		258	0.366211	1.56948	0.281701	0.813802	0.949436	0.871931	0.808759	0.463926	0.189357
260	1.58691	1.3079	1.83105	0.895182	1.76324	2.09263	1.57949	0.387827	0.158297		260	0.427246	1.56948	0.328651	0.691732	0.881619	0.523158	0.73698	0.452638	0.18475
262	1.09863	2.87737	1.83105	1.30208	1.76324	3.8365	2.11815	0.952444	0.388753		262	1.64795	1.3079	0.1878	0.935872	1.15289	2.44141	1.27897	0.750001	0.306123
264	1.2207	1.91825	2.01886	1.38346	1.96669	3.22614	1.95568	0.643845	0.262794		264	1.15967	1.39509	0	0.366211	1.76324	0.959124	0.940555	0.655176	0.267419
266	1.2207	1.2207	1.97191	0.895182	1.55979	2.70299	1.59521	0.597337	0.243811		266	0.549316	1.3079	0.0939002	0.325521	1.55979	0.523158	0.726597	0.577252	0.235613
268	1.64795	2.35421	1.64325	0.895182	2.23796	2.26702	1.84093	0.512087	0.209015		268	0.732422	0.871931	-0.14085	0.569661	1.15289	0.959124	0.690862	0.453074	0.184928
270	0.854492	1.65667	1.64325	1.34277	2.17014	2.96456	1.77198	0.662905	0.270573		270	1.0376	1.74386	-0.234751	0.732422	1.35634	1.83105	1.07775	0.765807	0.312574
272	1.09863	2.09263	2.11276	1.66829	2.37359	2.26702	1.93549	0.433913	0.177107		272	0.427246	1.48228	-0.1878	0.610352	1.96669	0.871931	0.861783	0.769364	0.314026
274	1.34277	2.44141	1.6902	1.18001	1.35634	2.5286	1.75656	0.537473	0.219377		274	0.610352	1.2207	-0.234751	0.406901	1.83105	1.2207	0.842494	0.7304	0.298123
276	1.2207	1.39509	1.878	1.2207	1.35634	1.91825	1.49818	0.290246	0.118468		276	0.793457	0.697545	0.0939002	0.813802	1.76324	1.91825	1.01336	0.694905	0.283635
278	0.854492	2.79018	1.7841	1.05794	2.44141	3.48772	2.06931	0.935414	0.381801		278	0.549316	1.83105	0.14085	0.732422	0.881619	1.3079	0.907193	0.593404	0.242206
280	1.58691	1.65667	2.06581	0.569661	2.37359	2.26702	1.75328	0.603372	0.246274		280	1.09863	1.74386	-0.0469501	0.691732	0.610352	1.56948	0.944517	0.665109	0.271473
282	1.95312	2.00544	1.7841	0.732422	2.03451	1.83105	1.72344	0.45211	0.184535		282	0.732422	1.56948	0	0.732422	0.949436	1.56948	0.925538	0.59348	0.242237
284	1.15967	2.70299	1.92495	0.610352	2.37359	1.65667	1.73804	0.705076	0.287786		284	1.15967	1.39509	-0.1878	0.732422	1.08507	1.39509	0.929923	0.599654	0.244757
286	0.732422	1.74386	1.45545	1.05794	1.83105	1.74386	1.42743	0.404869	0.165253		286	1.34277	1.39509	-0.0469501	0.651042	1.15289	1.56948	1.01072	0.606375	0.2475
288	0.671387	1.48228	2.11276	1.26139	3.59429	3.05176	2.02898	1.01935	0.41606		288	0.915527	1.3079	-0.1878	0.691732	0.474718	1.3079	0.751661	0.56719	0.231506
290	1.58691	1.39509	1.5963	1.13932	2.03451	2.70299	1.74252	0.506277	0.206644		290	1.28174	0.871931	0.375601	0.447591	1.08507	1.3079	0.894971	0.40661	0.165963
292	1.28174	2.26702	1.5963	1.18001	2.30577	1.83105	1.74365	0.437854	0.178716		292	1.0376	0.697545	-0.0939002	0.732422	1.6276	1.2207	0.870329	0.583578	0.238195
294	1.52588	2.09263	1.6902	1.13932	1.83105	1.83105	1.68502	0.297753	0.121532		294	0.610352	1.39509	0.328651	1.34277	0.813802	1.3079	0.966427	0.446952	0.18243
296	2.74658	1.83105	1.5963	1.70898	1.55979	2.26702	1.95162	0.425173	0.17354		296	0.732422	2.00544	-0.0469501	0.813802	1.55979	0.959124	1.00394	0.711087	0.29024
298	1.15967	1.56948	2.34751	0.976562	2.17014	2.61579	1.80652	0.611452	0.249572		298	0.366211	0.871931	0.375601	0.895182	1.83105	2.26702	1.10117	0.781477	0.31897
300	1.40381	1.56948	1.7841	1.05794	2.30577	2.17983	1.71682	0.431967	0.176313		300	0.305176	1.2207	0.516451	0.488281	1.42415	1.39509	0.891642	0.508472	0.20754
302	1.40381	2.26702	1.73715	0.854492	2.64486	2.09263	1.83333	0.586766	0.239496		302	0.427246	2.00544	0.516451	0.854492	0.949436	1.48228	1.03922	0.603303	0.246246
304	1.64795	1.3079	1.7841	0.813802	2.03451	2.61579	1.70067	0.562649	0.229653		304	0.915527	1.13351	0.751202	1.05794	1.15289	1.91825	1.15489	0.403196	0.16457
306	2.01416	1.56948	1.6902	0.895182	1.55979	4.18527	1.98568	1.03844	0.423852		306	0.305176	0.871931	0.375601	0.447591	0.881619	0.610352	0.582045	0.249773	0.101948
308	1.58691	1.13351	1.5024	1.2207	1.6276	3.48772	1.75981	0.793956	0.324064		308	0.366211	1.91825	0.422551	0.366211	1.28852	0.871931	0.872279	0.629567	0.256966
310	1.09863	2.00544	1.54935	1.05794	1.2207	3.66211	1.7657	0.907705	0.370492		310	0.244141	1.56948	0.281701	0.366211	1.01725	0.0871931	0.594329	0.576085	0.235137
312	1.15967	2.17983	1.5024	1.46484	1.42415	3.48772	1.86977	0.78694	0.3212		312	0.610352	2.70299	0	0.325521	0.949436	1.13351	0.953634	0.950199	0.387836
314	1.2207	2.09263	1.7841	1.42415	1.6276	3.22614	1.89589	0.654621	0.267192		314	0.427246	1.83105	0.0469501	0.447591	1.2207	0.348772	0.720386	0.66871	0.272943
316	1.09863	2.61579	1.54935	1.01725	1.83105	4.09807	2.03503	1.0633	0.434		316	0.671387	1.74386	0.281701	0.691732	1.08507	0.871931	0.890947	0.49489	0.201996
318	1.2207	1.74386	1.92495	1.13932	2.23796	4.79562	2.17707	1.23175	0.502756		318	1.09863	0.784738	-0.0939002	0.569661	0.881619	0.610352	0.64185	0.408433	0.166707
320	1.0376	2.00544	1.7841	1.18001	1.55979	3.7493	1.88604	0.896397	0.365876		320	1.64795	0.697545	-0.0939002	0.488281	1.42415	0.523158	0.781198	0.646503	0.263879
322	1.09863	2.61579	1.5024	0.935872	1.6276	3.05176	1.80534	0.77343	0.315686		322	0.305176	1.39509	0.0939002	0.488281	2.23796	0.610352	0.855126	0.80996	0.330596
324	0.976562	2.17983	1.7841	0.773112	1.96669	3.92369	1.934	1.02528	0.418481		324	1.0376	0.871931	0.234751	0.732422	1.42415	1.3079	0.934792	0.429933	0.175483
326	1.2207	2.70299	1.878	0.895182	1.55979	4.01088	2.04459	1.04582	0.426867		326	0.671387	0.871931	0.1878	1.05794	1.01725	0.871931	0.779707	0.320294	0.130732

## Sheet: FigS9b
TTYH1
	cell1	cell2	cell3	cell4	cell5	cell6
time, sec	100mV	100mV	100mV	100mV	100mV	100mV	AVE	STD	SEM		time, sec	-100mV	-100mV	-100mV	-100mV	-100mV	-100mV	AVE	STD	SEM
0	3.11279	2.23796	5.23158	6.58537	4.43308	4.05051	4.27522	1.53809	0.686645		0	1.83105	1.42415	1.91825	-1.57406	0.481856	0.443892	0.75419	1.30803	0.583943
2	2.19727	4.37419	4.35965	12.0785	4.91494	3.93954	5.31069	3.44428	1.53763		2	1.0376	1.52588	1.91825	-4.07972	0.289114	0.471635	0.193793	2.18217	0.974184
4	2.0752	2.44141	3.7493	4.91494	4.11184	3.63437	3.48784	1.05891	0.472726		4	1.58691	1.72933	1.3079	-1.09221	0.417609	0.305176	0.709119	1.06422	0.475098
6	1.70898	3.35693	3.31334	6.52112	4.11184	3.52339	3.75594	1.57303	0.702246		6	1.09863	1.32243	1.56948	-1.41345	0.353361	0.499379	0.571638	1.07986	0.482081
8	1.28174	2.13623	2.44141	11.9822	3.72636	3.41242	4.16339	3.93107	1.75494		8	1.95312	2.33968	1.2207	-6.97086	0.160619	0.332919	-0.160635	3.44539	1.53812
10	1.46484	3.35693	1.65667	12.3998	3.43724	3.30145	4.26948	4.08061	1.8217		10	2.13623	1.11898	2.5286	-7.25997	0.546104	0.610352	-0.0532847	3.62133	1.61667
12	1.46484	2.64486	1.91825	12.0785	3.50149	3.21822	4.1377	3.96499	1.77009		12	2.0752	1.11898	2.70299	-7.8382	1.12433	0.305176	-0.0852555	3.88885	1.73609
14	1.58691	2.84831	2.26702	12.1428	3.66211	3.16273	4.27831	3.91939	1.74973		14	1.34277	1.42415	1.48228	-7.8382	0.353361	0.221946	-0.50228	3.63665	1.62351
16	1.40381	3.25521	2.09263	11.6931	3.14813	3.46791	4.17679	3.76662	1.68153		16	1.0376	2.33968	2.00544	-8.32006	1.28495	0.388406	-0.210663	4.03315	1.80051
18	1.40381	4.88281	2.70299	10.8578	3.34087	2.85756	4.34098	3.38449	1.51093		18	0.610352	1.72933	3.40053	-7.93457	1.41345	0.138716	-0.107033	3.99581	1.78384
20	2.31934	3.56038	2.87737	10.9221	3.21238	2.74658	4.27302	3.28443	1.46627		20	0.488281	1.01725	2.00544	-7.42059	0.449733	0.110973	-0.558152	3.42653	1.5297
22	1.64795	3.56038	2.09263	10.6008	3.08388	2.52464	3.91839	3.34397	1.49284		22	1.09863	1.11898	2.00544	-7.87032	0.546104	0.16646	-0.489118	3.66915	1.63801
24	1.34277	4.88281	2.35421	10.633	3.43724	2.38592	4.17265	3.38491	1.51112		24	1.70898	1.2207	2.5286	-7.64546	0.25699	0.194203	-0.289329	3.71104	1.65671
26	1.52588	2.54313	3.22614	10.5045	3.08388	2.19172	3.84587	3.32016	1.48222		26	1.15967	2.74658	1.13351	-7.90245	0.706723	0.16646	-0.331584	3.80761	1.69983
28	1.34277	3.56038	2.17983	10.2475	3.27662	2.10849	3.78593	3.26877	1.45927		28	0.671387	1.93278	1.3079	-7.8382	0.931589	0.527122	-0.411238	3.67329	1.63986
30	1.28174	2.64486	4.01088	10.2154	2.66627	1.99751	3.80277	3.26838	1.4591		30	0.732422	1.01725	0.784738	-7.7097	0.610352	0.249689	-0.719208	3.43389	1.53299
32	1.34277	4.98454	2.61579	10.3117	2.76264	2.27495	4.04874	3.29475	1.47087		32	0.427246	1.6276	1.91825	-7.74183	0.77097	0.471635	-0.421021	3.63869	1.62442
34	1.2207	2.23796	3.22614	10.4723	2.6984	2.10849	3.66067	3.40296	1.51918		34	0.427246	2.54313	2.00544	-6.64962	0.899465	0.16646	-0.101313	3.3366	1.48955
36	1.64795	3.76383	2.17983	9.63713	2.60203	2.2472	3.67966	3.00297	1.34061		36	0.488281	2.44141	1.2207	-7.09935	0.899465	0.804554	-0.20749	3.44348	1.53727
38	0.976562	2.54313	1.74386	9.60501	2.24866	1.8588	3.16267	3.20047	1.42878		38	0.183105	0.508626	1.65667	-6.29626	0.385485	0.110973	-0.575233	2.8585	1.27612
40	1.83105	1.83105	3.57492	8.89828	2.66627	2.10849	3.48501	2.73305	1.22011		40	1.09863	2.23796	1.74386	-6.10352	0.995837	0.638095	0.101811	3.09341	1.38099
42	1.15967	4.06901	2.70299	9.02678	2.92326	1.96977	3.64191	2.81193	1.25533		42	0.427246	1.11898	1.48228	-6.00714	0.931589	0.0554865	-0.331927	2.82586	1.26155
44	1.09863	3.35693	1.56948	8.76979	2.05592	1.6646	3.08589	2.88824	1.28939		44	0.305176	0.813802	1.48228	-6.39263	0.738847	0.16646	-0.481011	2.9327	1.30924
46	1.2207	4.67936	8.98089	9.25164	2.18442	1.60911	4.65435	3.66111	1.63442		46	0.12207	1.52588	2.09263	-6.26413	0.706723	0.0554865	-0.293557	3.03141	1.35331
48	1.40381	3.05176	1.56948	8.35218	1.95955	1.83105	3.02797	2.67159	1.19267		48	0.488281	2.44141	1.3079	-5.49316	0.546104	0.0832298	-0.104374	2.76854	1.23596
50	1.83105	3.45866	3.05176	9.0589	2.08804	1.99751	3.58099	2.76048	1.23236		50	0.488281	1.83105	1.56948	-6.6175	0.353361	0.332919	-0.340401	3.14281	1.40304
52	1.77002	2.03451	2.96456	8.86616	1.92743	1.88654	3.24154	2.7892	1.24518		52	1.46484	3.56038	1.83105	-6.45688	0.321238	0.221946	0.157098	3.46036	1.5448
54	1.28174	3.66211	2.70299	8.76979	2.15229	1.94203	3.41849	2.74068	1.22352		54	1.15967	0.915527	2.61579	-6.489	0.481856	0.221946	-0.182368	3.20045	1.42877
56	1.58691	2.74658	3.05176	8.80191	1.79893	1.83105	3.30286	2.75625	1.23047		56	0.366211	1.93278	1.2207	-6.23201	0.546104	0	-0.361035	2.95682	1.32001
58	1.0376	2.54313	2.96456	8.83404	1.8953	1.49814	3.12879	2.88005	1.28574		58	0.915527	2.64486	1.74386	-6.32838	0.77097	0	-0.0421943	3.20957	1.43284
60	1.15967	2.33968	2.44141	8.76979	1.67044	1.30393	2.94749	2.90011	1.29469		60	0.305176	1.72933	1.65667	-7.0351	0.385485	0.416149	-0.423716	3.3035	1.47478
62	1.46484	1.52588	1.56948	8.73766	2.79477	1.88654	2.99653	2.85583	1.27492		62	1.2207	1.83105	1.74386	-6.77811	0.674599	-0.249689	-0.259598	3.2845	1.4663
64	1.46484	3.96729	2.35421	14.0702	2.95539	1.35942	4.36189	4.85436	2.16712		64	1.0376	2.23796	1.65667	-12.4961	0.289114	0.110973	-1.19397	5.5951	2.49781
66	1.09863	1.93278	2.96456	5.04343	2.08804	1.44265	2.42835	1.4302	0.638481		66	0.732422	2.13623	1.3079	-3.56574	0.289114	-0.138716	0.126868	1.97642	0.882332
68	1.0376	2.54313	2.96456	4.52945	2.08804	1.41491	2.42962	1.24839	0.557317		68	0.244141	3.05176	1.48228	-3.66211	0.25699	-0.249689	0.187229	2.23155	0.996228
70	1.15967	1.6276	2.61579	4.56157	1.60619	1.33168	2.15042	1.28466	0.573507		70	0.549316	1.2207	0.959124	-3.01963	0.578228	0.194203	0.0803233	1.5597	0.696295
72	1.95312	1.52588	3.7493	4.11184	2.0238	1.08199	2.40766	1.23233	0.550146		72	0.854492	2.23796	1.91825	-3.40512	0.128495	0.0832298	0.302884	2.02416	0.903643
74	1.28174	2.03451	3.7493	4.72219	1.54194	1.16522	2.41582	1.47355	0.657835		74	0.976562	1.2207	2.70299	-3.30875	0.546104	0.305176	0.40713	2.00472	0.894965
76	1.46484	2.84831	2.35421	4.30458	1.47769	1.08199	2.25527	1.19726	0.534491		76	0.915527	1.42415	1.56948	-2.98751	0.803094	-0.0554865	0.278209	1.69932	0.758627
78	1.77002	2.33968	2.26702	4.33671	1.57406	0.860041	2.19126	1.17994	0.526757		78	0.732422	2.33968	1.48228	-3.2445	0.51398	0.0277433	0.308601	1.91979	0.857051
80	1.95312	2.64486	2.87737	4.20821	1.41345	1.05424	2.35854	1.14291	0.510227		80	0.854492	3.86556	1.04632	-3.01963	0.224866	0.249689	0.536882	2.20314	0.983545
82	0.915527	2.23796	1.56948	4.62582	1.76681	1.35942	2.07917	1.32213	0.590236		82	1.15967	1.42415	1.83105	-2.98751	0.417609	0.0832298	0.321367	1.74429	0.7787
84	0.854492	2.23796	1.48228	4.69007	1.79893	0.915527	1.99654	1.42055	0.634172		84	0.671387	3.15348	0.871931	-3.11601	0.321238	-0.16646	0.289262	2.02454	0.903813
86	1.0376	3.25521	2.09263	4.20821	1.83105	1.08199	2.25112	1.25535	0.560423		86	1.28174	3.15348	1.56948	-3.11601	0.481856	0.0832298	0.57563	2.09815	0.936672
88	1.2207	2.23796	2.17983	4.43308	1.54194	1.2207	2.13903	1.20973	0.54006		88	1.95312	1.2207	1.3079	-3.01963	0.353361	-0.0832298	0.288704	1.77569	0.792717
90	1.46484	5.59489	2.26702	4.11184	1.67044	1.35942	2.74474	1.72812	0.77148		90	1.15967	1.6276	1.13351	-2.95539	0.321238	-0.194203	0.182072	1.67063	0.745819
92	0.976562	3.05176	2.09263	4.43308	1.60619	0.943271	2.18392	1.35284	0.603947		92	2.74658	1.01725	1.65667	-3.14813	0.481856	-0.110973	0.440543	2.01563	0.899835
94	1.0376	2.84831	2.17983	4.78644	1.54194	1.19296	2.26451	1.40597	0.627665		94	0.549316	1.72933	1.74386	-3.18025	0.385485	-0.0832298	0.190752	1.81023	0.808137
96	1.52588	4.98454	2.70299	4.88281	1.60619	0.832298	2.75578	1.79044	0.799305		96	1.52588	1.01725	2.5286	-2.5699	0.706723	0.110973	0.553254	1.73416	0.774178
98	1.28174	4.57764	2.87737	5.39679	1.54194	1.13747	2.80216	1.81995	0.812478		98	1.58691	0.610352	3.13895	-2.21654	0.353361	-0.138716	0.55572	1.78595	0.797298
100	2.0752	4.37419	2.70299	4.62582	1.73468	0.915527	2.73807	1.48388	0.662448		100	0.915527	0.712077	1.39509	-1.95955	0.578228	-0.0277433	0.268938	1.18596	0.529446
102	1.46484	3.86556	4.09807	4.97918	1.57406	0.860041	2.80696	1.70985	0.763327		102	0.732422	1.93278	1.04632	-1.2207	0.160619	0	0.441906	1.06875	0.477119
104	2.0752	2.95003	3.57492	5.30042	1.47769	0.887784	2.71101	1.59737	0.713113		104	1.15967	2.13623	1.48228	-2.37716	0.449733	0.110973	0.493621	1.58171	0.706118
106	1.2207	3.86556	3.31334	4.75432	1.67044	1.0265	2.64181	1.54813	0.69113		106	0.915527	1.11898	0.959124	-1.8953	1.09221	-0.0554865	0.355841	1.18648	0.529678
108	1.46484	2.44141	3.13895	4.78644	1.31707	0.860041	2.33479	1.4585	0.651115		108	1.2207	2.03451	1.48228	-1.41345	0.642475	0.499379	0.744316	1.19686	0.534315
110	1.70898	3.56038	3.92369	5.2683	1.76681	1.24845	2.91277	1.58254	0.706491		110	2.31934	3.35693	2.00544	-1.83105	0.449733	0.305176	1.10093	1.8464	0.824287
112	1.64795	3.45866	1.91825	4.94706	1.28495	0.832298	2.34819	1.55505	0.694218		112	1.0376	1.93278	1.56948	-1.41345	0.160619	0.16646	0.575581	1.21153	0.540863
114	1.52588	2.03451	3.66211	5.68591	1.54194	0.804554	2.54248	1.81371	0.809691		114	1.2207	2.95003	1.39509	-1.73468	0.224866	-0.0832298	0.66213	1.58589	0.707986
116	5.06592	2.54313	1.91825	5.75015	1.09221	0.915527	2.88086	2.05474	0.917295		116	0.976562	2.64486	1.74386	-2.40928	0.353361	0.360662	0.61167	1.72074	0.768188
118	1.58691	1.52588	1.91825	5.36467	1.63831	1.2207	2.20912	1.56198	0.697311		118	1.46484	1.32243	1.2207	-1.83105	0.0321238	-0.0554865	0.358926	1.26243	0.563583
120	1.40381	2.84831	1.91825	5.78228	1.38132	1.08199	2.40266	1.76862	0.789563		120	1.58691	3.45866	1.39509	-3.373	0.546104	-0.0277433	0.597671	2.27858	1.01722
122	1.70898	2.33968	2.35421	4.52945	1.47769	1.2207	2.27179	1.19671	0.534245		122	0.793457	2.54313	1.91825	-3.21238	0.192743	0.194203	0.404901	2.00934	0.897029
124	0.976562	3.05176	2.61579	4.62582	1.60619	1.13747	2.3356	1.38932	0.620232		124	0.366211	2.95003	2.44141	-2.60203	0.353361	0.138716	0.60795	1.97455	0.881497
126	0.976562	2.03451	2.96456	4.43308	1.12433	1.05424	2.09788	1.3786	0.615445		126	0.854492	1.42415	1.56948	-2.34503	0.481856	0.138716	0.353943	1.42973	0.638271
128	1.52588	2.03451	3.48772	4.49733	1.73468	0.582608	2.31045	1.42668	0.63691		128	1.09863	1.32243	2.09263	-2.98751	0.25699	0.332919	0.352682	1.77148	0.790839
130	1.2207	3.86556	3.22614	3.75848	1.44557	0.582608	2.34984	1.43285	0.639667		130	0.732422	2.84831	1.04632	-2.40928	0.578228	-0.0277433	0.461375	1.70919	0.763031
132	2.01416	2.95003	3.8365	3.62999	1.12433	0.915527	2.41176	1.25363	0.559657		132	0.976562	3.15348	1.48228	-2.15229	0.224866	0	0.61415	1.76154	0.786402
134	1.34277	2.33968	3.05176	3.18025	1.47769	0.971014	2.06053	0.933398	0.416695		134	0.915527	1.32243	1.3079	-1.95955	0.51398	0.499379	0.433277	1.22675	0.547658
136	1.58691	2.03451	3.48772	2.98751	0.803094	0.693581	1.93222	1.13772	0.507912		136	1.70898	2.44141	2.26702	-1.15646	0.610352	0.360662	1.03866	1.37022	0.611707
138	1.0376	2.95003	3.92369	3.27662	0.963713	0.971014	2.18711	1.34772	0.601661		138	1.2207	3.05176	1.3079	-1.3492	0.578228	0.16646	0.829308	1.45395	0.649084
140	1.34277	2.23796	2.09263	3.11601	1.02796	0.776811	1.76569	0.877982	0.391956		140	1.34277	3.05176	0.610352	-1.18858	0.546104	0.194203	0.759435	1.39836	0.624267
142	1.34277	2.74658	2.09263	3.01963	0.803094	0.971014	1.82929	0.933178	0.416597		142	1.70898	3.66211	1.04632	-1.28495	0.578228	0	0.951781	1.67192	0.746393
144	1.64795	2.54313	2.09263	3.43724	0.77097	1.16522	1.94286	0.967571	0.431951		144	1.77002	4.17074	1.56948	-0.899465	0.449733	-0.0832298	1.16288	1.78302	0.79599
146	0.976562	3.96729	2.17983	2.79477	1.09221	0.721325	1.95533	1.26718	0.565706		146	0.671387	0.813802	1.83105	-1.2207	0.321238	0.305176	0.453659	0.991705	0.442726
148	1.2207	2.13623	1.74386	2.82689	1.41345	0.915527	1.70944	0.691203	0.308573		148	0.732422	1.42415	1.2207	-1.06008	0.128495	0.0277433	0.412239	0.913913	0.407997
150	2.01416	4.17074	1.74386	2.82689	1.31707	0.998757	2.17858	1.16096	0.518287		150	1.0376	1.11898	0.523158	-1.18858	0.674599	0.610352	0.462684	0.843598	0.376606
152	2.01416	1.83105	1.74386	2.47353	1.09221	0.915527	1.67839	0.582778	0.260169		152	0.549316	1.6276	2.09263	-1.41345	0.353361	0.0277433	0.539536	1.24152	0.554249
154	1.09863	1.72933	2.70299	2.53778	1.02796	0.721325	1.63634	0.831321	0.371126		154	1.2207	2.13623	1.04632	-1.28495	0.417609	0.110973	0.607814	1.16358	0.519454
156	1.58691	3.45866	2.17983	3.01963	1.15646	0.943271	2.05746	1.01772	0.454338		156	0.549316	1.2207	0.959124	-0.0321238	0.642475	0.638095	0.662932	0.423293	0.18897
158	1.34277	3.56038	3.05176	2.60203	1.12433	0.887784	2.09484	1.12118	0.500527		158	1.2207	1.72933	1.48228	-0.899465	0.385485	0.277433	0.699295	0.977587	0.436423
160	1.95312	2.84831	2.00544	2.63415	0.931589	0.554865	1.82125	0.912381	0.407313		160	1.2207	1.6276	1.65667	-0.481856	0.289114	0.16646	0.746449	0.881377	0.393472
162	1.52588	2.74658	2.87737	2.44141	1.31707	0.610352	1.91978	0.906167	0.404539		162	1.34277	3.05176	1.83105	-0.578228	0.578228	0.194203	1.06996	1.28891	0.575408
164	0.732422	1.6276	2.35421	2.44141	1.3492	1.16522	1.61168	0.675481	0.301554		164	1.15967	2.64486	2.26702	-1.06008	0.674599	0.138716	0.970796	1.3728	0.612858
166	0.976562	4.27246	1.56948	2.53778	1.41345	0.860041	1.93829	1.28893	0.575417		166	1.34277	2.84831	1.04632	-1.09221	0.481856	0.776811	0.900643	1.27846	0.57074
168	1.15967	1.72933	1.74386	2.6984	1.12433	0.693581	1.52486	0.700253	0.312613		168	0.793457	1.42415	1.04632	-1.15646	0.192743	0.16646	0.411112	0.910026	0.406262
170	1.0376	2.13623	1.3079	2.89114	0.931589	0.749068	1.50892	0.833941	0.372295		170	1.15967	1.32243	1.13351	-1.06008	0	0.305176	0.476783	0.919942	0.410689
172	0.671387	1.83105	2.5286	2.5699	1.06008	0.776811	1.57297	0.85831	0.383174		172	1.2207	3.56038	1.39509	-0.931589	0.0321238	0.749068	1.0043	1.51598	0.676779
174	1.09863	3.05176	1.83105	2.95539	1.25283	0.971014	1.86011	0.93377	0.416862		174	1.52588	2.84831	0.959124	-0.674599	0.51398	-0.0554865	0.852867	1.24251	0.554691
176	1.34277	2.64486	2.61579	2.44141	1.54194	1.08199	1.94479	0.700872	0.312889		176	0.671387	2.95003	2.61579	-0.51398	0.0321238	0.249689	1.00084	1.4362	0.641159
178	1.58691	2.23796	1.74386	2.63415	1.70256	1.13747	1.84049	0.52436	0.234089		178	1.46484	1.42415	2.79018	-0.578228	0.25699	0.16646	0.920733	1.20836	0.539447
180	1.34277	3.15348	2.61579	2.5699	0.899465	0.943271	1.92078	0.975362	0.43543		180	2.13623	1.32243	3.7493	-0.449733	0.25699	0.138716	1.19232	1.55739	0.695263
182	1.95312	2.54313	2.61579	2.50565	1.2207	1.19296	2.00523	0.661896	0.295489		182	2.50244	3.05176	2.61579	-1.15646	0.610352	0.388406	1.33538	1.64798	0.735703
184	1.40381	2.64486	2.70299	2.79477	1.2207	0.887784	1.94248	0.862741	0.385152		184	1.64795	2.33968	1.74386	-0.963713	0.192743	0.638095	0.933103	1.2149	0.542365
186	1.58691	2.74658	2.17983	2.73052	1.57406	0.943271	1.9602	0.718695	0.320846		186	0.671387	2.44141	1.04632	-1.09221	0.578228	0.221946	0.644513	1.14805	0.512525
188	2.01416	2.64486	2.17983	2.89114	0.674599	0.721325	1.85432	0.949407	0.423842		188	0.915527	3.76383	3.40053	-1.41345	0.385485	0.194203	1.20769	2.00007	0.892886
190	1.52588	1.72933	2.00544	3.34087	0.899465	0.998757	1.74996	0.88708	0.396018		190	0.793457	2.84831	2.26702	-0.128495	0.385485	0.221946	1.06462	1.20795	0.539262
192	1.28174	2.03451	2.44141	2.6984	0.642475	0.804554	1.65051	0.864731	0.386041		192	1.0376	2.33968	1.91825	-1.28495	0.289114	0.249689	0.75823	1.3098	0.584734
194	1.40381	3.25521	2.09263	3.05176	0.738847	0.804554	1.89113	1.09492	0.488804		194	0.854492	1.93278	3.13895	-1.12433	1.12433	0.416149	1.05706	1.43638	0.641242
196	1.0376	3.15348	3.22614	2.44141	0.835218	0.860041	1.92565	1.147	0.512054		196	0.976562	3.25521	2.26702	-1.18858	0.578228	0.554865	1.07388	1.53786	0.686543
198	1.40381	3.56038	2.44141	2.5699	0.867342	0.749068	1.93198	1.10724	0.494302		198	1.09863	2.44141	2.26702	-1.12433	0.867342	0.471635	1.00362	1.30401	0.582147
200	2.0752	2.13623	4.35965	2.98751	0.931589	1.33168	2.30364	1.23307	0.550478		200	2.19727	2.33968	2.5286	-1.12433	0.546104	0.249689	1.12283	1.4667	0.654777
202	1.40381	2.13623	3.31334	2.40928	0.867342	0.860041	1.83167	0.967346	0.431851		202	2.01416	1.42415	1.83105	-0.481856	0.706723	0.194203	0.948073	0.981236	0.438052
204	1.28174	2.13623	1.91825	2.60203	0.77097	1.0265	1.62262	0.708137	0.316133		204	0.915527	1.01725	0.959124	-0.995837	0.835218	0.360662	0.515325	0.777034	0.34689
206	1.34277	2.23796	2.35421	2.79477	0.995837	0.998757	1.78738	0.772695	0.344953		206	0.488281	3.66211	1.65667	-1.09221	0.224866	0.693581	0.938883	1.60185	0.71511
208	1.52588	3.45866	4.18527	2.92326	0.867342	1.05424	2.33578	1.37704	0.61475		208	0.671387	1.83105	1.04632	-1.06008	0.417609	0.305176	0.535243	0.956106	0.426833
210	1.77002	3.45866	2.79018	2.53778	1.06008	0.998757	2.10258	0.991661	0.442706		210	0.915527	1.6276	1.83105	-1.09221	0.353361	0.194203	0.638257	1.0725	0.478796
212	1.64795	1.93278	3.22614	2.79477	1.25283	0.832298	1.94779	0.913125	0.407645		212	0.732422	1.42415	0.435965	-1.25283	0.706723	0.416149	0.410431	0.892884	0.398609
214	1.46484	2.74658	1.91825	2.5699	0.899465	1.19296	1.79867	0.7476	0.33375		214	1.0376	1.6276	1.3079	-1.41345	0.706723	0.332919	0.599882	1.08492	0.48434
216	1.2207	2.74658	2.26702	2.89114	1.28495	0.527122	1.82292	0.951066	0.424583		216	0.854492	3.35693	3.40053	-1.25283	0.546104	0.388406	1.21561	1.8284	0.81625
218	2.62451	2.33968	3.05176	2.95539	1.44557	0.832298	2.2082	0.887152	0.39605		218	1.15967	3.25521	1.65667	-1.31707	0.289114	0.749068	0.965442	1.51477	0.676237
220	1.77002	4.67936	2.00544	2.34503	1.41345	0.971014	2.19739	1.30538	0.582757		220	1.89209	2.03451	1.13351	-1.41345	0.192743	0.693581	0.755497	1.27243	0.568051
222	2.13623	1.72933	2.00544	2.5699	1.57406	0.749068	1.79401	0.617785	0.275797		222	1.34277	3.76383	1.56948	-1.12433	0.128495	0.638095	1.05306	1.64116	0.732659
224	1.0376	3.25521	2.26702	2.79477	0.835218	0.721325	1.81852	1.09534	0.488991		224	1.09863	3.86556	1.48228	-1.06008	0.706723	0.554865	1.108	1.60698	0.717401
226	1.77002	2.33968	3.66211	3.11601	0.803094	1.10973	2.13344	1.12202	0.500903		226	0.427246	1.6276	2.09263	-1.8953	0.0963713	0.749068	0.51627	1.39815	0.624174
228	1.70898	3.56038	2.26702	3.21238	0.963713	0.693581	2.06768	1.16737	0.521148		228	1.34277	1.52588	1.65667	-1.83105	0.578228	0.638095	0.651765	1.2978	0.579374
230	1.77002	2.64486	1.56948	3.9191	1.2207	0.860041	1.99737	1.11748	0.498874		230	0.976562	1.6276	1.74386	-2.50565	0.192743	0.721325	0.459407	1.5629	0.697722
232	1.83105	3.05176	2.35421	4.01547	1.09221	1.0265	2.22853	1.16454	0.519883		232	0.427246	1.42415	1.39509	-2.98751	0.674599	0.249689	0.197211	1.63501	0.729916
234	2.19727	2.23796	1.65667	4.65795	1.2207	0.915527	2.14768	1.33646	0.596634		234	0.854492	3.56038	1.48228	-3.27662	0.385485	0.277433	0.547242	2.2257	0.993615
236	1.28174	1.83105	1.91825	4.88281	0.963713	1.10973	1.99788	1.4648	0.653928		236	0.732422	2.13623	2.44141	-3.9191	0.0321238	0.527122	0.325034	2.28319	1.01928
238	0.854492	2.64486	2.87737	5.46104	1.2207	0.582608	2.27351	1.8245	0.81451		238	1.15967	0.610352	2.44141	-3.62999	0.51398	0.194203	0.214937	2.04349	0.912274
240	2.13623	2.84831	2.79018	5.36467	1.06008	0.638095	2.47293	1.67808	0.749145		240	0.915527	0.813802	1.56948	-4.27246	0.160619	0.665838	-0.0245332	2.12994	0.950865
242	1.64795	2.44141	1.2207	4.85069	1.06008	0.887784	2.0181	1.49472	0.667288		242	1.09863	0.712077	1.48228	-4.56157	0.546104	0.249689	-0.0787983	2.23797	0.999093
244	0.793457	3.86556	2.17983	4.88281	1.15646	1.05424	2.32206	1.68895	0.753994		244	0.488281	3.35693	1.39509	-4.07972	0.610352	0.554865	0.387634	2.44445	1.09127
246	1.89209	2.33968	2.70299	4.65795	1.18858	0.721325	2.25043	1.38586	0.618686		246	1.95312	1.42415	1.56948	-4.11184	0.417609	0.471635	0.287359	2.2412	1.00053
248	1.34277	2.95003	2.26702	4.49733	1.38132	0.638095	2.17943	1.39189	0.621381		248	0.915527	1.6276	0.871931	-3.82273	0.899465	0.249689	0.123581	1.98195	0.884797
250	1.52588	2.54313	3.66211	4.40096	0.899465	0.915527	2.32451	1.46986	0.656186		250	1.34277	2.95003	1.83105	-3.56574	0.289114	0.110973	0.493035	2.24546	1.00244
252	1.28174	3.05176	4.18527	4.27246	1.44557	0.665838	2.48377	1.56491	0.698621		252	1.58691	2.03451	1.48228	-3.2445	0.674599	0.416149	0.491658	1.92662	0.860099
254	1.34277	2.64486	3.13895	4.43308	0.706723	0.860041	2.18774	1.47143	0.656887		254	1.52588	1.93278	1.56948	-3.53361	0.25699	0.443892	0.3659	2.02353	0.903363
256	2.13623	3.35693	1.91825	4.94706	1.25283	0.887784	2.41651	1.50373	0.671309		256	1.83105	2.03451	1.83105	-3.27662	0.353361	0.499379	0.545455	2.00849	0.896646
258	1.34277	3.45866	2.26702	4.49733	1.02796	0.971014	2.26079	1.44659	0.645801		258	1.28174	1.2207	1.48228	-3.82273	0.51398	0.416149	0.182021	2.00908	0.896909
260	1.34277	1.42415	1.56948	4.78644	0.77097	0.971014	1.8108	1.4878	0.664195		260	1.28174	3.76383	0.697545	-4.69007	0.449733	0.332919	0.30595	2.75841	1.23143
262	1.46484	2.64486	1.83105	4.85069	1.02796	0.665838	2.08087	1.5194	0.678301		262	0.12207	1.52588	0.697545	-4.5937	0.867342	0.499379	-0.146914	2.22729	0.994324
264	1.83105	3.25521	3.22614	4.97918	0.995837	0.998757	2.5477	1.56167	0.697174		264	0.427246	3.96729	2.5286	-5.33255	1.25283	0.332919	0.529389	3.18593	1.42229
266	2.2583	2.33968	3.22614	5.04343	0.867342	0.749068	2.41399	1.59796	0.713376		266	0.549316	3.86556	0.610352	-5.65378	0.385485	0.749068	0.084333	3.10642	1.38679
268	1.34277	3.45866	3.31334	5.52529	1.06008	1.0265	2.62111	1.80159	0.804281		268	0.549316	2.84831	1.3079	-5.75015	0.835218	0.582608	0.0621987	2.97332	1.32738
270	0.976562	3.56038	2.26702	5.52529	1.02796	1.38716	2.4574	1.79144	0.799751		270	0.549316	3.35693	1.39509	-5.62166	0.449733	0.277433	0.0678076	3.01237	1.34481
272	1.34277	2.84831	3.13895	4.81856	0.899465	1.05424	2.35038	1.53376	0.684715		272	1.0376	2.03451	0.523158	-5.58954	0.449733	0.277433	-0.211185	2.71087	1.21021
274	1.09863	2.44141	2.79018	4.94706	0.803094	1.27619	2.22609	1.54704	0.690642		274	0.976562	3.25521	0.784738	-5.39679	0.578228	0.277433	0.0792294	2.88669	1.2887
276	1.70898	2.54313	2.96456	5.23617	0.963713	0.804554	2.37019	1.64095	0.732568		276	0.976562	2.84831	1.3079	-4.85069	0.321238	0.499379	0.183782	2.62512	1.17193
278	1.0376	5.28971	2.26702	4.97918	1.2207	0.971014	2.62754	1.99993	0.892825		278	0.854492	1.11898	2.5286	-4.56157	0.546104	0.471635	0.159706	2.43112	1.08532
280	1.0376	3.56038	3.22614	4.36883	0.803094	0.499379	2.24924	1.66057	0.741328		280	0.610352	2.64486	2.00544	-4.4652	1.02796	0.194203	0.336268	2.51967	1.12485
282	0.854492	4.37419	2.70299	4.56157	0.738847	0.860041	2.34869	1.79807	0.802711		282	2.0752	1.42415	2.70299	-4.30458	0.385485	0.776811	0.510008	2.50446	1.11806
284	1.64795	3.76383	2.5286	4.4652	0.803094	0.998757	2.36791	1.49764	0.66859		284	1.40381	1.52588	2.17983	-3.9191	0.578228	1.10973	0.479729	2.21788	0.990125
286	0.915527	2.44141	2.44141	4.4652	1.12433	0.971014	2.05981	1.37456	0.613645		286	0.915527	2.44141	2.00544	-3.62999	0.385485	0.527122	0.440833	2.15674	0.962832
288	1.46484	3.15348	2.96456	4.30458	0.867342	1.0265	2.29689	1.38276	0.617305		288	1.2207	2.13623	1.04632	-3.66211	0.417609	0.360662	0.253235	2.02381	0.903489
290	1.52588	4.47591	2.5286	4.24034	0.738847	0.693581	2.36719	1.68177	0.750789		290	1.34277	2.03451	1.56948	-3.40512	0.481856	0.554865	0.429726	1.97142	0.880097
292	1.70898	3.96729	3.92369	4.40096	1.15646	0.915527	2.67882	1.58385	0.707078		292	0.915527	1.6276	1.83105	-3.69423	0.867342	0.0832298	0.271754	2.03978	0.910616
294	1.34277	1.93278	1.74386	4.49733	0.931589	0.804554	1.87548	1.35767	0.606101		294	0.610352	3.86556	1.3079	-3.40512	0.481856	0.443892	0.550739	2.33366	1.04181
296	1.52588	3.15348	1.48228	5.01131	0.899465	0.804554	2.14616	1.63728	0.730928		296	2.13623	1.6276	0.697545	-4.07972	0.289114	0.277433	0.158035	2.20699	0.985262
298	1.34277	3.76383	2.26702	5.33255	1.09221	0.887784	2.44769	1.76515	0.788013		298	0.488281	3.45866	1.04632	-3.82273	0.417609	0.249689	0.306305	2.34873	1.04854
300	1.28174	2.84831	1.83105	4.94706	0.995837	0.776811	2.11347	1.57331	0.70237		300	0.671387	1.72933	2.87737	-4.36883	0.803094	0.249689	0.327006	2.48487	1.10932
302	2.56348	3.15348	2.09263	4.78644	1.02796	1.16522	2.46487	1.39757	0.623914		302	0.488281	1.32243	3.13895	-4.5937	0.192743	0.665838	0.202424	2.57593	1.14997
304	1.2207	2.54313	2.61579	5.07556	1.09221	0.721325	2.21145	1.60819	0.717942		304	0.244141	1.2207	1.39509	-4.33671	0.481856	0.332919	-0.110333	2.12476	0.948553
306	1.34277	2.54313	3.05176	4.85069	1.15646	0.860041	2.30081	1.5118	0.674911		306	0.793457	3.15348	1.2207	-4.56157	1.06008	0.499379	0.360922	2.58703	1.15493
308	2.13623	3.05176	2.61579	4.85069	0.995837	1.0265	2.44613	1.44168	0.643607		308	0.976562	3.15348	3.31334	-4.14397	0.578228	0.610352	0.747999	2.6981	1.20451
310	1.34277	3.25521	2.5286	4.65795	0.963713	0.887784	2.27267	1.49776	0.668642		310	0.610352	2.23796	2.09263	-3.98335	0.289114	0.499379	0.291014	2.25619	1.00723
312	1.34277	2.33968	2.44141	4.56157	1.2207	1.30393	2.20168	1.27684	0.570018		312	0.610352	3.86556	2.09263	-3.72636	0.706723	0.610352	0.69321	2.51271	1.12175
314	2.0752	4.17074	2.61579	4.49733	1.09221	1.19296	2.60737	1.45572	0.649875		314	1.40381	1.32243	1.3079	-3.30875	0.674599	0.138716	0.25645	1.81426	0.809936
316	1.89209	2.13623	1.91825	4.11184	1.12433	1.0265	2.03487	1.11391	0.497281		316	0.976562	0.915527	1.3079	-3.72636	0.77097	0.332919	0.0962531	1.89936	0.847928
318	1.09863	3.05176	2.09263	4.4652	0.899465	0.915527	2.0872	1.43848	0.642178		318	0.854492	0.610352	2.35421	-3.59786	0.803094	0.554865	0.263192	2.00633	0.895684
320	1.40381	5.08626	3.92369	4.88281	1.09221	0.638095	2.83781	2.01787	0.900834		320	0.549316	1.72933	2.5286	-3.373	0.77097	0.388406	0.432271	2.03408	0.90807
322	1.09863	3.05176	1.74386	4.40096	0.899465	0.665838	1.97675	1.46539	0.65419		322	1.09863	3.05176	1.2207	-3.30875	0.995837	0.443892	0.583679	2.10251	0.938622
324	2.19727	3.35693	2.09263	4.30458	1.09221	1.16522	2.36814	1.25759	0.561424		324	0.793457	2.33968	0.959124	-3.373	0.481856	0.221946	0.237178	1.91544	0.855109
326	1.64795	3.56038	2.44141	4.04759	0.995837	0.832298	2.25424	1.33643	0.596621		326	1.2207	3.56038	1.3079	-2.85902	0.867342	0.832298	0.821601	2.07103	0.924567
328	0.854492	3.56038	3.31334	4.01547	1.09221	0.749068	2.26416	1.51685	0.677166		328	1.0376	1.6276	1.83105	-2.6984	0.449733	0.693581	0.490196	1.64933	0.736306
330	1.15967	3.66211	3.40053	3.85485	0.931589	0.860041	2.31146	1.4649	0.653974		330	0.305176	2.54313	0.959124	-2.98751	0.610352	0.305176	0.289241	1.80939	0.807764
332	1.34277	3.96729	2.79018	3.66211	0.706723	0.776811	2.20765	1.45597	0.649985		332	1.40381	2.23796	1.2207	-2.82689	0.449733	0.471635	0.492824	1.75659	0.784191
334	1.34277	3.96729	3.57492	3.7906	0.803094	1.13747	2.43602	1.4849	0.662901		334	0.488281	2.23796	1.74386	-2.18442	0.642475	0.194203	0.520393	1.54177	0.688289
336	1.52588	3.25521	2.35421	3.72636	0.835218	0.887784	2.09744	1.22007	0.544675		336	1.15967	1.83105	1.74386	-1.99167	0.51398	0.554865	0.635293	1.40399	0.626779
338	1.34277	2.33968	2.17983	3.43724	0.803094	0.749068	1.80861	1.04144	0.464928		338	1.2207	3.66211	0.610352	-2.40928	0.546104	0.527122	0.692851	1.93774	0.865062
340	1.15967	2.84831	3.05176	3.72636	1.3492	0.721325	2.14277	1.22054	0.544882		340	0.854492	1.32243	2.00544	-2.28079	0.899465	0.388406	0.531574	1.48103	0.661173
342	1.2207	3.56038	2.26702	3.53361	1.09221	0.693581	2.06125	1.26283	0.563763		342	0.671387	1.42415	1.48228	-2.50565	0.417609	0.249689	0.289911	1.46198	0.652668
344	1.09863	2.64486	2.70299	4.27246	1.12433	0.693581	2.08947	1.3647	0.609242		344	0.488281	2.03451	1.56948	-2.63415	0.642475	0.499379	0.433328	1.63188	0.728517
346	1.2207	2.74658	3.40053	4.17609	1.02796	0.915527	2.2479	1.38663	0.619033		346	0.671387	2.84831	1.74386	-3.05176	0.353361	0.665838	0.5385	1.98727	0.887174
348	1.58691	2.95003	3.22614	4.81856	1.02796	0.721325	2.38849	1.56175	0.697208		348	1.58691	1.83105	1.04632	-3.2445	0.321238	0.305176	0.3077	1.85045	0.826095
350	2.44141	5.28971	3.05176	4.43308	0.899465	0.582608	2.78301	1.87535	0.837211		350	1.28174	2.44141	1.65667	-2.66627	0.835218	0.416149	0.660818	1.77243	0.791264
352	1.15967	3.86556	1.83105	4.04759	1.06008	0.693581	2.10959	1.47823	0.659923		352	0.793457	3.56038	0.959124	-2.37716	0.481856	0.360662	0.629721	1.88996	0.843731
354	2.38037	2.54313	1.74386	4.20821	1.2207	0.804554	2.15014	1.20687	0.53878		354	0.427246	1.32243	1.2207	-3.08388	0.417609	0.332919	0.106171	1.62169	0.723969
356	2.31934	2.84831	2.44141	3.98335	1.25283	0.860041	2.28421	1.12456	0.502038		356	0.793457	0.813802	1.3079	-2.73052	0.931589	0.416149	0.255396	1.49049	0.665399
358	2.38037	2.03451	1.91825	4.72219	0.963713	0.860041	2.14651	1.40054	0.625239		358	0.915527	1.2207	2.61579	-2.98751	0.931589	0.471635	0.527956	1.87156	0.83552
360	1.28174	3.96729	2.17983	4.17609	0.931589	0.665838	2.20039	1.53846	0.686814		360	0.305176	2.33968	1.2207	-2.5699	1.06008	0.277433	0.438863	1.65571	0.739157

## Sheet: FigS9c
TTYH2
	cell1	cell2	cell3	cell4	cell5	cell6
time, sec	100mV	100mV	100mV	100mV	100mV	100mV	AVE	STD	SEM		time, sec	-100mV	-100mV	-100mV	-100mV	-100mV	-100mV	AVE	STD	SEM
0	5.23423	11.0541	6.93581	6.52313	2.74658	6.19071	6.44743	2.70925	1.21491		0	-0.795307	-1.45128	-4.79958	0.495911	0.864665	0.653948	-0.838608	2.14366	0.956991
2	4.19848	11.6645	7.62939	5.56946	2.84831	5.14439	6.17575	3.11936	1.39882		2	-0.591856	-1.16645	-3.74534	0.762939	0.813802	1.04632	-0.480098	1.82727	0.815747
4	3.53264	10.4574	7.65714	4.88281	3.10262	4.22886	5.64357	2.85376	1.27971		4	-0.554865	-1.42415	-4.32795	0.343323	0.712077	0.348772	-0.817132	1.8872	0.842498
6	3.75459	10.6608	7.10227	3.66211	2.69572	3.48772	5.2272	3.06895	1.37621		6	-0.240442	-1.1122	-4.54989	0.457764	0.356038	0.566755	-0.753662	1.96193	0.875861
8	3.7176	9.79275	6.18675	3.12805	2.74658	2.79018	4.72698	2.79434	1.25307		8	-0.53637	-1.24783	-4.24472	0.228882	0.457764	0.348772	-0.83225	1.79389	0.800842
10	3.66211	9.50792	6.51966	2.89917	2.13623	2.83378	4.59315	2.85428	1.27995		10	-0.887784	-1.13932	-3.66211	0.457764	0.712077	0.435965	-0.680568	1.65075	0.736942
12	3.60662	8.76194	7.32422	2.70844	2.03451	2.26702	4.45046	2.87048	1.28721		12	-0.332919	-1.32921	-3.96729	0.572205	0.559489	0.828334	-0.611564	1.82754	0.815866
14	3.73609	9.29091	7.29648	2.02179	1.98364	2.04904	4.39632	3.15509	1.41484		14	-0.462388	-0.895182	-3.77308	0.457764	0.559489	0.479562	-0.60564	1.66151	0.741745
16	3.32919	9.10102	7.01904	2.02179	2.33968	1.96184	4.29543	3.02937	1.35846		16	-0.240442	-1.28852	-3.2737	0.648499	0.610352	0.653948	-0.481645	1.56615	0.699172
18	3.32919	8.68056	6.07577	2.28882	2.13623	2.13623	4.1078	2.70082	1.21113		18	-0.554865	-1.2207	-3.16273	0.610352	0.712077	0.566755	-0.508186	1.51342	0.675632
20	2.99627	8.72125	6.24223	1.79291	1.88192	1.74386	3.89641	2.92262	1.31059		20	-0.295928	-0.705295	-3.7176	0.648499	0.559489	0.348772	-0.52701	1.6489	0.736115
22	3.16273	8.78906	5.88157	2.09808	1.93278	1.65667	3.92015	2.84676	1.27657		22	-0.036991	-0.895182	-3.41242	0.419617	0.915527	0.479562	-0.421648	1.58902	0.709382
24	3.07025	8.16515	5.68737	1.44958	2.03451	1.74386	3.69179	2.68135	1.2024		24	-0.517874	-0.827365	-3.49565	0.534058	0.610352	0.741141	-0.492556	1.60771	0.717728
26	2.77433	7.74468	6.10352	1.67847	1.42415	1.96184	3.6145	2.65468	1.19044		26	0.295928	-1.18001	-3.88406	0.686646	0.96639	0.915527	-0.366596	1.89753	0.847112
28	2.94078	7.59549	7.35196	2.17438	1.6276	1.2643	3.82575	2.88264	1.29266		28	-0.147964	-1.03082	-3.93954	0.457764	1.16984	0.610352	-0.480061	1.85323	0.827335
30	3.05176	7.64974	7.62939	1.83105	1.67847	1.48228	3.88712	2.95799	1.32645		30	-0.110973	-1.00369	-3.96729	0.610352	0.915527	0.479562	-0.512751	1.82331	0.813977
32	2.77433	7.02582	9.34948	1.33514	1.42415	1.61307	3.92033	3.42551	1.5361		32	-0.258937	-1.05794	-4.05051	0.610352	0.406901	0.174386	-0.695959	1.74673	0.77979
34	2.97778	7.1072	9.07204	1.18256	1.78019	1.35149	3.91188	3.35437	1.5042		34	-0.517874	-1.16645	-4.35569	0.495911	1.01725	0.610352	-0.65275	1.98482	0.886082
36	2.4784	6.10352	8.12877	1.56403	1.72933	1.43869	3.57379	2.84067	1.27384		36	0.258937	-1.1122	-3.7176	0.534058	0.457764	0.915527	-0.443918	1.74786	0.780296
38	2.40442	6.42904	7.8236	1.64032	2.39054	1.61307	3.71683	2.69966	1.21061		38	0.295928	-0.908746	-4.13374	0.686646	1.32243	0.305176	-0.405385	1.96615	0.877744
40	3.19972	5.72374	7.90683	1.33514	1.57674	1.52588	3.54468	2.7102	1.21534		40	-0.036991	-1.31565	-2.99627	0.801086	0.762939	0.435965	-0.391486	1.49695	0.66828
42	2.79282	6.06283	8.12877	1.56403	1.42415	1.35149	3.55402	2.86878	1.28645		42	-0.0184955	-1.32921	-3.52339	0.534058	0.864665	0.479562	-0.498802	1.67042	0.745722
44	2.95928	5.42535	7.68488	1.71661	1.83105	1.13351	3.45845	2.5717	1.15323		44	-0.480883	-0.949436	-4.85507	0.572205	0.559489	0.392369	-0.793554	2.08425	0.930467
46	3.05176	5.28971	7.87908	1.83105	1.78019	1.48228	3.55235	2.54473	1.14113		46	-0.961766	-1.45128	-4.18923	0.457764	0.864665	0.566755	-0.785516	1.90563	0.850726
48	2.71884	5.08626	7.96231	1.14441	1.78019	1.3079	3.33332	2.69012	1.20633		48	-0.832298	-1.49197	-4.49441	0.343323	1.01725	0.871931	-0.764361	2.07489	0.92629
50	2.73733	4.9235	8.29523	1.67847	1.67847	1.35149	3.44408	2.71424	1.21715		50	-0.517874	-1.26139	-4.38343	0.648499	1.37329	0.784738	-0.559362	2.10327	0.938961
52	2.81132	4.88281	9.07204	1.83105	2.03451	1.3079	3.6566	2.93344	1.31544		52	-0.721325	-1.45128	-5.90931	0.801086	0.813802	0.566755	-0.983379	2.58339	1.1533
54	3.42167	5.0727	7.96231	1.75476	1.67847	1.04632	3.48937	2.63725	1.18262		54	-0.203451	-1.30208	-5.93706	0.419617	1.37329	1.04632	-0.767228	2.70593	1.20801
56	2.4784	4.74718	7.68488	1.56403	1.88192	1.3079	3.27738	2.48944	1.11634		56	-0.869289	-1.49197	-6.24223	0.534058	0.864665	0.566755	-1.10634	2.68169	1.19718
58	2.18247	4.54373	7.93457	1.71661	1.47502	1.61307	3.24424	2.5667	1.15099		58	-0.480883	-1.3699	-6.18675	0.991821	0.610352	0.915527	-0.919971	2.73861	1.2226
60	1.96052	4.32671	7.99006	1.33514	1.83105	1.2643	3.11797	2.63851	1.18319		60	-0.610352	-1.43772	-6.49192	0.228882	0.864665	1.04632	-1.06669	2.81611	1.25719
62	2.27495	4.29959	7.79585	1.71661	1.83105	1.13351	3.17526	2.51109	1.12605		62	-0.647343	-1.47841	-5.68737	0.343323	1.01725	1.00272	-0.908303	2.5361	1.13219
64	2.21946	4.34028	6.68612	1.25885	1.47502	1.43869	2.90307	2.17861	0.976953		64	-0.406901	-1.49197	-5.65962	0.648499	0.610352	1.39509	-0.817426	2.575	1.14955
66	2.27495	4.19108	6.68612	1.25885	1.83105	1.17711	2.90319	2.15391	0.965879		66	-0.554865	-1.3699	-5.40993	0.457764	0.508626	0.610352	-0.95966	2.31374	1.03292
68	2.40442	3.93338	7.51842	1.79291	1.42415	0.959124	3.0054	2.43916	1.09379		68	-0.53637	-1.34277	-5.88157	0.343323	1.2207	0.610352	-0.931056	2.587	1.15491
70	2.53388	3.78418	6.63064	1.67847	1.32243	1.13351	2.84718	2.09371	0.938883		70	-0.647343	-1.31565	-4.99379	-0.267029	1.32243	0.653948	-0.874571	2.2247	0.993168
72	1.92353	3.87912	6.26998	1.297	1.47502	1.52588	2.72842	1.97892	0.887409		72	-0.36991	-1.39703	-4.91056	0.839233	1.52588	0.915527	-0.566142	2.37275	1.05926
74	1.79406	4.20464	6.46418	1.33514	1.93278	1.43869	2.86158	2.05618	0.922055		74	-0.776811	-1.34277	-4.54989	0.534058	0.406901	0.871931	-0.809431	2.01931	0.901476
76	1.96052	3.67567	6.54741	1.79291	2.49227	1.2207	2.94825	1.94863	0.873826		76	-0.758316	-1.43772	-4.91056	0.267029	1.11898	0.697545	-0.837173	2.20728	0.985394
78	1.88654	3.74349	8.98881	1.48773	2.08537	1.61307	3.30084	2.90388	1.30219		78	-0.499379	-1.31565	-6.13126	0.457764	1.47502	0.523158	-0.915058	2.72791	1.21782
80	1.92353	3.63498	9.62691	1.02997	2.08537	1.48228	3.29717	3.22394	1.44571		80	-0.332919	-1.45128	-9.07204	0.38147	0.712077	1.39509	-1.3946	3.88454	1.73417
82	1.97902	3.39084	9.95983	1.2207	2.13623	1.39509	3.34695	3.32866	1.49267		82	-0.554865	-1.45128	-9.32173	0.534058	0.813802	0.435965	-1.59068	3.87982	1.73206
84	1.79406	4.12326	10.2373	1.25885	1.83105	1.39509	3.43993	3.49017	1.5651		84	-0.332919	-1.55979	-9.2385	0.762939	1.57674	0.348772	-1.40713	3.98004	1.7768
86	2.14548	3.52648	10.376	1.297	1.16984	1.3079	3.30378	3.57692	1.604		86	-0.462388	-1.19358	-8.8501	0.610352	0.762939	1.00272	-1.35501	3.7658	1.68116
88	1.14672	3.56717	10.154	1.37329	1.11898	1.61307	3.16221	3.54645	1.59034		88	-0.388406	-1.39703	-9.43271	0.572205	1.32243	0.566755	-1.45946	4.01736	1.79346
90	1.60911	3.71636	10.0431	1.33514	1.98364	1.00272	3.28167	3.44587	1.54523		90	-0.36991	-1.50553	-8.96107	0.343323	1.67847	0.348772	-1.41099	3.84228	1.7153
92	1.38716	3.37728	10.0708	1.02997	1.42415	1.13351	3.07048	3.53718	1.58618		92	-0.53637	-1.03082	-9.59917	0.610352	0.661214	1.56948	-1.38755	4.12833	1.843
94	1.49814	3.4451	10.4315	1.33514	1.47502	1.39509	3.26332	3.60381	1.61606		94	-0.110973	-1.32921	-9.46045	1.18256	0.864665	0.741141	-1.35205	4.07447	1.81896
96	1.46114	3.33659	9.90434	1.44958	1.2207	1.3079	3.11338	3.42073	1.53396		96	-0.129469	-1.46484	-8.73912	0.762939	0.559489	0.871931	-1.35651	3.71886	1.6602
98	1.40566	3.22808	10.5702	0.991821	1.52588	1.17711	3.14979	3.72279	1.66941		98	-0.0184955	-1.16645	-8.23975	1.14441	0.661214	1.56948	-1.00827	3.67056	1.63864
100	1.18371	3.07888	9.76562	1.2207	1.88192	1.04632	3.02953	3.38545	1.51814		100	0.16646	-1.07151	-8.15652	1.18256	0.559489	1.65667	-0.943808	3.65557	1.63195
102	1.14672	3.11957	9.65465	1.02997	1.37329	1.2643	2.93142	3.38364	1.51733		102	-0.110973	-1.28852	-8.57267	0.87738	1.52588	1.13351	-1.07256	3.81166	1.70163
104	0.832298	3.07888	9.51594	1.18256	1.16984	1.2207	2.83337	3.37089	1.51161		104	0.0554865	-1.16645	-8.212	0.610352	0.712077	1.13351	-1.1445	3.55263	1.58599
106	1.07274	2.82118	9.65465	1.18256	1.11898	1.48228	2.88873	3.37939	1.51542		106	-0.110973	-1.38346	-8.76687	0.724792	1.78019	0.697545	-1.17646	3.86422	1.7251
108	1.16522	2.76693	9.29399	1.14441	1.16984	1.2207	2.79351	3.2477	1.45637		108	-0.16646	-1.30208	-8.76687	1.14441	0.610352	1.39509	-1.18093	3.84297	1.71561
110	1.18371	2.78049	10.0708	1.06812	1.11898	1.17711	2.89987	3.57426	1.60281		110	-0.129469	-1.42415	-8.10103	0.343323	0.661214	1.17711	-1.2455	3.47289	1.5504
112	0.961766	2.5906	10.0153	1.2207	1.37329	1.35149	2.91886	3.52212	1.57943		112	-0.332919	-1.47841	-8.15652	0.724792	1.11898	0.871931	-1.20869	3.53829	1.57959
114	1.10973	2.65842	9.12753	1.10626	1.67847	1.43869	2.85318	3.12658	1.40205		114	-0.16646	-1.38346	-7.85134	0.495911	1.16984	0.566755	-1.19479	3.37508	1.50673
116	0.961766	2.4821	9.26625	1.18256	1.72933	1.87465	2.91611	3.15691	1.41565		116	-0.203451	-1.43772	-7.99006	0.572205	0.915527	1.65667	-1.08114	3.54532	1.58273
118	1.20221	2.7398	11.6522	0.991821	1.06812	0.959124	3.10221	4.24328	1.90282		118	-0.277433	-1.15289	-8.98881	1.10626	0.96639	0.566755	-1.29662	3.86255	1.72435
120	0.850793	2.37359	12.2903	1.18256	1.47502	0.959124	3.18856	4.49224	2.01446		120	-0.388406	-1.19358	-10.265	0.991821	0.96639	1.43869	-1.40835	4.45045	1.98681
122	1.10973	2.46853	11.7354	1.10626	2.28882	1.70027	3.4015	4.12254	1.84867		122	-0.258937	-1.18001	-10.9586	0.724792	0.96639	0.871931	-1.63907	4.64005	2.07145
124	1.05424	2.68555	11.7354	1.44958	1.32243	1.48228	3.28825	4.17648	1.87286		124	-0.351415	-1.03082	-11.4302	0.686646	1.01725	0.871931	-1.7061	4.82986	2.15619
126	1.12823	2.38715	12.9284	1.2207	1.67847	1.13351	3.41274	4.68669	2.10166		126	-0.351415	-1.32921	-11.458	0.801086	0.864665	0.828334	-1.77408	4.82424	2.15368
128	0.869289	2.79405	13.6497	0.953674	1.11898	1.17711	3.42713	5.0587	2.26847		128	-0.221946	-1.2207	-11.3192	0.762939	0.813802	0.741141	-1.74067	4.75981	2.12491
130	1.14672	2.57704	12.6232	1.02997	1.6276	1.70027	3.4508	4.52667	2.0299		130	-0.462388	-1.15289	-11.1805	0.762939	0.813802	0.741141	-1.74632	4.69133	2.09435
132	0.832298	2.61773	12.7064	0.953674	1.42415	1.35149	3.31429	4.64446	2.08272		132	-0.36991	-1.23427	-10.9308	0.572205	1.06812	0.871931	-1.67046	4.618	2.06161
134	1.6646	2.4821	12.3457	1.10626	1.47502	1.3079	3.39694	4.40963	1.97741		134	-0.314424	-1.13932	-11.4025	0.724792	0.864665	0.435965	-1.80513	4.76079	2.12535
136	2.20096	2.44141	13.4	1.14441	1.47502	1.96184	3.77061	4.74118	2.12609		136	-0.573361	-1.23427	-10.6812	0.991821	0.96639	0.697545	-1.63884	4.5217	2.01861
138	2.0715	2.29221	12.1238	1.33514	1.52588	1.87465	3.5372	4.22106	1.89285		138	-0.591856	-1.30208	-11.3747	0.572205	1.01725	0.959124	-1.78668	4.78663	2.13689
140	2.053	2.69911	12.6232	1.14441	1.6276	1.13351	3.5468	4.48574	2.01154		140	-0.684334	-1.46484	-11.9573	0.915527	0.813802	0.523158	-1.97567	4.97889	2.22272
142	2.10849	2.67198	12.3457	1.52588	1.47502	1.17711	3.5507	4.3416	1.9469		142	-0.203451	-1.28852	-11.1805	0.572205	0.762939	0.523158	-1.80237	4.65614	2.07863
144	2.4784	2.31934	13.289	1.297	1.67847	1.52588	3.76468	4.68851	2.10247		144	-0.129469	-0.773112	-11.6799	0.686646	0.864665	1.2643	-1.62781	4.97903	2.22278
146	1.96052	2.23796	13.3168	1.67847	1.98364	1.39509	3.76207	4.68972	2.10301		146	-0.591856	-0.990126	-11.2083	0.495911	1.42415	0.959124	-1.65184	4.77029	2.1296
148	2.49689	2.15658	13.0393	1.48773	1.27157	1.52588	3.663	4.61655	2.0702		148	-0.480883	-0.868056	-11.4857	0.495911	0.559489	1.3079	-1.74522	4.83531	2.15862
150	1.79406	2.03451	13.7884	1.02997	1.16984	1.70027	3.58617	5.01267	2.24783		150	-0.591856	-0.868056	-11.9573	0.801086	0.661214	1.65667	-1.71638	5.10352	2.27836
152	2.79282	2.02094	12.2625	0.953674	1.32243	1.08991	3.40705	4.39208	1.96954		152	-0.295928	-1.18001	-11.8186	0.686646	0.661214	0.959124	-1.83126	4.95716	2.21302
154	2.4784	1.80393	12.4567	1.60217	1.57674	1.17711	3.51584	4.40087	1.97348		154	-0.332919	-1.13932	-12.0406	0.343323	1.01725	0.566755	-1.93091	5.00974	2.23649
156	2.49689	1.91243	11.8186	1.64032	1.27157	1.00272	3.35709	4.17766	1.87339		156	-1.29469	-1.2207	-11.5689	0.343323	0.661214	0.566755	-2.08551	4.72836	2.11087
158	2.38592	1.88531	12.207	1.48773	1.88192	1.43869	3.54777	4.2559	1.90848		158	-0.628847	-1.2207	-10.8199	0.305176	0.762939	0.741141	-1.81003	4.4838	2.0017
160	2.44141	2.14301	12.9838	1.37329	1.78019	1.65667	3.72974	4.549	2.03991		160	-0.961766	-1.09863	-11.125	0.343323	0.915527	1.39509	-1.75525	4.69714	2.09694
162	2.38592	1.98025	12.318	1.14441	1.16984	1.04632	3.34079	4.43069	1.98686		162	-0.628847	-1.19358	-12.3457	0.305176	1.67847	0.653948	-1.92176	5.20416	2.32329
164	2.75583	2.15658	12.7619	1.14441	1.78019	1.3079	3.65113	4.50147	2.0186		164	-0.240442	-1.05794	-11.5134	0.801086	1.52588	0.566755	-1.65302	4.91188	2.19281
166	2.66335	2.11589	12.6232	1.67847	1.72933	1.61307	3.73721	4.37091	1.96005		166	-0.850793	-0.895182	-12.1515	0.648499	1.2207	1.17711	-1.80854	5.15474	2.30122
168	2.8853	2.08876	13.0393	1.44958	1.52588	1.35149	3.72339	4.5997	2.06265		168	-0.943271	-1.18001	-13.0393	0.953674	0.762939	1.00272	-2.07388	5.45889	2.437
170	3.08875	2.27865	13.2058	1.37329	1.78019	1.65667	3.89722	4.59989	2.06273		170	-0.332919	-1.20714	-12.4845	0.419617	0.762939	0.915527	-1.98774	5.2023	2.32245
172	3.14424	2.06163	13.1503	1.18256	1.47502	1.2207	3.70574	4.68479	2.1008		172	-1.18371	-1.28852	-12.3457	0.534058	0.762939	0.915527	-2.10091	5.11276	2.28248
174	2.84831	2.0752	13.2613	0.991821	1.6276	1.3079	3.68535	4.73568	2.12362		174	-0.850793	-1.27496	-12.7619	0.686646	0.915527	0.915527	-2.06166	5.32655	2.37792
176	2.92229	1.89887	12.9838	1.33514	1.2207	1.35149	3.61872	4.6315	2.07691		176	-0.813802	-1.2207	-11.9019	0.953674	1.72933	0.697545	-1.7593	5.09161	2.27304
178	3.16273	1.98025	14.0936	1.2207	1.52588	1.56948	3.92544	5.02753	2.2545		178	-1.40566	-1.12576	-12.4845	0.762939	1.93278	0.610352	-1.95164	5.30928	2.37021
180	2.92229	1.99382	13.4555	1.56403	1.32243	1.13351	3.73192	4.80586	2.15509		180	-0.406901	-1.24783	-12.9006	0.686646	1.06812	0.479562	-2.0535	5.3794	2.40152
182	3.21822	2.0752	13.0116	0.991821	1.42415	1.78746	3.75141	4.59855	2.06213		182	-0.702829	-0.895182	-12.54	0.991821	0.864665	0.610352	-1.94519	5.25256	2.34489
184	3.03326	2.08876	14.4542	0.991821	1.52588	1.3079	3.90031	5.2199	2.34076		184	-0.388406	-1.32921	-11.7631	0.686646	0.96639	0.435965	-1.89863	4.9042	2.18937
186	3.38468	1.98025	13.2335	0.991821	1.47502	1.52588	3.7652	4.71023	2.11221		186	-0.332919	-1.09863	-12.5954	0.534058	1.47502	0.479562	-1.92306	5.30028	2.3662
188	2.62636	1.91243	13.2613	1.56403	1.37329	1.35149	3.68148	4.71711	2.11529		188	-1.16522	-1.12576	-12.1238	0.610352	1.2207	0.697545	-1.98103	5.06782	2.26242
190	2.73733	1.73611	12.8729	1.37329	1.98364	1.2643	3.66126	4.54331	2.03736		190	-0.980262	-1.08507	-12.1793	0.610352	1.06812	0.435965	-2.0217	5.05279	2.25571
192	3.01477	1.80393	12.9284	1.02997	1.52588	1.91825	3.70352	4.56635	2.04769		192	-0.73982	-0.664605	-12.7064	0.953674	0.813802	0.828334	-1.91917	5.34042	2.38412
194	3.16273	1.79036	13.5665	1.02997	1.47502	1.2643	3.71481	4.88453	2.19037		194	-0.721325	-0.854492	-12.0961	0.762939	0.762939	0.392369	-1.95894	5.01714	2.2398
196	3.23671	1.55979	13.3168	1.41144	1.47502	1.3079	3.71794	4.75785	2.13356		196	-0.961766	-0.800239	-12.1238	0.87738	0.915527	1.04632	-1.8411	5.11697	2.28436
198	3.19972	1.76324	12.7064	0.991821	1.72933	1.17711	3.5946	4.53063	2.03167		198	-0.980262	-0.610352	-12.2348	0.801086	1.93278	1.04632	-1.6742	5.28541	2.35956
200	2.94078	1.84462	12.5677	1.14441	1.78019	1.08991	3.56127	4.46248	2.00111		200	-0.721325	-0.718859	-12.4845	0.610352	1.2207	1.39509	-1.78308	5.32225	2.376
202	3.01477	1.96669	12.7064	1.64032	1.37329	1.13351	3.63916	4.49021	2.01355		202	-0.610352	-0.745985	-12.1515	0.724792	0.96639	0.479562	-1.88952	5.07654	2.26631
204	3.07025	1.61404	13.2058	1.56403	1.2207	1.2643	3.65652	4.72733	2.11988		204	-0.998757	-0.908746	-12.8729	0.991821	1.67847	0.741141	-1.89482	5.48347	2.44798
206	3.08875	1.45128	13.289	0.991821	1.37329	1.2207	3.56914	4.8202	2.16152		206	-0.628847	-1.01725	-12.0961	0.801086	1.37329	1.35149	-1.70271	5.19045	2.31716
208	3.01477	1.35634	13.7329	0.953674	1.52588	1.48228	3.67764	4.97606	2.23142		208	-0.702829	-0.976562	-11.9296	0.534058	1.06812	0.610352	-1.89941	4.97825	2.22243
210	3.23671	1.39703	12.8451	0.839233	1.37329	1.39509	3.51441	4.64446	2.08272		210	-0.924775	-0.759549	-12.4845	0.610352	0.813802	1.2643	-1.91339	5.25283	2.34501
212	3.23671	1.54622	13.7052	1.18256	1.72933	1.13351	3.75558	4.93449	2.21278		212	-0.887784	-0.881619	-13.0948	0.38147	0.864665	1.13351	-2.08076	5.46334	2.43899
214	3.2922	1.74967	14.0381	1.10626	1.88192	1.2207	3.88147	5.03643	2.25849		214	-1.20221	-0.922309	-12.54	0.915527	0.508626	0.697545	-2.09046	5.19441	2.31893
216	3.2922	1.55979	13.289	1.02997	1.78019	1.52588	3.74617	4.73761	2.12449		216	-0.240442	-0.990126	-12.6509	0.839233	1.52588	0.697545	-1.80314	5.38694	2.40488
218	3.2922	1.38346	13.178	0.953674	1.57674	1.08991	3.57901	4.77789	2.14255		218	-0.277433	-0.976562	-12.6787	0.572205	0.96639	0.523158	-1.97848	5.28825	2.36083
220	3.14424	1.61404	13.0393	0.991821	1.47502	1.00272	3.54453	4.71801	2.1157		220	-1.20221	-1.12576	-12.6509	0.648499	1.11898	0.523158	-2.11471	5.25115	2.34426
222	3.2737	1.50553	13.178	1.297	1.72933	1.00272	3.66439	4.72771	2.12005		222	-1.31318	-1.16645	-12.8451	0.762939	0.610352	1.3079	-2.10726	5.3685	2.39665
224	3.19972	1.3699	12.6509	1.06812	1.37329	1.39509	3.50951	4.54387	2.03761		224	-0.961766	-0.976562	-11.5134	0.686646	1.37329	1.48228	-1.65159	4.9523	2.21085
226	3.10724	1.66829	12.9838	1.56403	1.32243	1.52588	3.69529	4.59589	2.06094		226	-1.10973	-1.05794	-11.4302	0.953674	1.06812	1.04632	-1.75496	4.85111	2.16567
228	3.08875	1.80393	13.4832	0.991821	1.37329	1.04632	3.63122	4.88757	2.19173		228	-1.01725	-0.691732	-12.2625	0.686646	1.01725	0.697545	-1.92834	5.12961	2.29
230	3.14424	1.24783	12.6787	0.915527	1.6276	1.43869	3.50876	4.55808	2.04398		230	-0.684334	-0.678168	-12.207	0.610352	1.88192	0.610352	-1.74449	5.21473	2.32801
232	2.92229	1.23427	13.1226	1.06812	1.37329	1.13351	3.47567	4.77692	2.14211		232	-0.425397	-1.04438	-12.207	0.610352	1.2207	0.828334	-1.83624	5.14979	2.29901
234	3.19972	1.24783	12.9284	1.14441	1.98364	1.3079	3.63531	4.61736	2.07056		234	-1.2392	-0.406901	-12.4012	0.686646	0.813802	0.479562	-2.01122	5.14948	2.29887
236	3.14424	1.43772	12.4012	0.801086	2.18709	1.35149	3.55381	4.40949	1.97735		236	-1.01725	-0.623915	-11.9573	0.495911	0.762939	0.697545	-1.94035	4.9624	2.21536
238	2.97778	1.16645	12.6232	0.953674	1.83105	1.00272	3.42581	4.56997	2.04931		238	-0.332919	-0.678168	-12.318	0.495911	0.661214	0.523158	-1.94147	5.11165	2.28199
240	3.42167	1.27496	12.5954	1.06812	1.06812	1.70027	3.52143	4.53317	2.03281		240	-0.850793	-0.420464	-12.1238	0.457764	1.2207	0.479562	-1.87284	5.07487	2.26557
242	3.08875	1.18001	12.9838	1.14441	1.88192	1.00272	3.54694	4.68796	2.10222		242	-1.68309	-0.800239	-12.0406	0.572205	2.28882	0.741141	-1.82029	5.19005	2.31699
244	2.99627	1.46484	13.2335	0.839233	1.32243	1.08991	3.49104	4.83253	2.16705		244	-1.75707	-0.366211	-12.3457	0.572205	0.915527	1.13351	-1.97463	5.19027	2.31708
246	3.23671	1.04438	13.0671	0.953674	1.6276	1.3079	3.53956	4.7416	2.12628		246	-1.09123	-0.651042	-12.429	0.457764	2.03451	0.697545	-1.83024	5.30718	2.36928
248	3.58813	1.26139	13.1503	0.839233	1.2207	1.78746	3.6412	4.7589	2.13403		248	-1.36867	-0.610352	-12.8451	0.534058	0.762939	0.828334	-2.11647	5.32766	2.37842
250	3.79158	1.85818	12.7342	0.801086	1.06812	1.3079	3.5935	4.60437	2.06474		250	-1.25769	-0.949436	-12.3735	0.572205	0.96639	1.52588	-1.91936	5.23589	2.33745
252	3.58813	1.31565	13.4277	1.14441	1.78019	1.3079	3.76067	4.82169	2.16219		252	-1.47964	-0.637478	-12.5677	0.572205	0.610352	1.00272	-2.08326	5.21935	2.33007
254	3.07025	1.32921	13.9826	0.801086	1.42415	1.65667	3.71066	5.08934	2.28221		254	-1.49814	-0.528971	-12.54	0.572205	1.52588	1.2643	-1.86745	5.34985	2.38833
256	3.44016	1.07151	13.4832	1.60217	1.27157	1.39509	3.71062	4.86411	2.18122		256	-1.42415	-0.840929	-12.0683	0.38147	0.915527	0.697545	-2.05648	4.9895	2.22745
258	3.47715	1.5191	13.289	0.801086	1.42415	1.13351	3.60734	4.83474	2.16805		258	-1.01725	-0.786675	-12.7896	0.724792	0.712077	0.915527	-2.0402	5.33151	2.38014
260	3.6991	1.64117	12.9561	0.839233	1.47502	0.784738	3.56589	4.72101	2.11704		260	-0.961766	-0.800239	-12.3735	0.38147	0.864665	0.523158	-2.06103	5.10585	2.2794
262	3.42167	2.41428	13.2613	0.839233	1.11898	1.48228	3.75629	4.7517	2.13081		262	-1.47964	-0.664605	-12.4012	0.648499	0.915527	0.610352	-2.06185	5.1487	2.29853
264	3.6991	4.15039	13.0948	1.18256	1.88192	0.959124	4.16132	4.56824	2.04854		264	-0.887784	-1.01725	-12.5954	0.610352	1.01725	0.784738	-2.01469	5.25618	2.34651
266	3.75459	3.79774	12.9006	0.915527	1.52588	1.43869	4.05551	4.50553	2.02042		266	-1.59061	-1.04438	-11.9296	0.419617	1.32243	1.00272	-1.96997	5.01162	2.23733
268	3.90255	3.39084	12.5677	1.297	1.6276	1.96184	4.12459	4.26102	1.91077		268	-1.6646	-1.30208	-12.8451	0.534058	0.813802	0.871931	-2.26534	5.29869	2.36549
270	3.62512	4.09614	13.3722	1.02997	1.16984	1.52588	4.13653	4.70806	2.11124		270	-1.68309	-0.854492	-11.4302	0.953674	1.06812	1.08991	-1.80935	4.85404	2.16698
272	4.40193	4.38097	24.1644	0.839233	1.6276	1.35149	6.1276	8.97086	4.02281		272	-1.88654	-1.24783	-12.3735	0.572205	0.712077	1.13351	-2.18168	5.13382	2.29188

[truncated: 12 more sheets: FigS9d, FigS9e, Fig. S9f, FigS9g, FigS9h, FigS9i, FigS9j, Fig. S9k, Fig. S9l, Fig. S9m, FigS11, Fig. S12]
